# Supplementary material for: Adaptation and validation of the Spanish version of the ORTO-15 questionnaire for the diagnosis of orthorexia nervosa
Source: PLoS One. 2018 Jan 10;13(1):e0190722. doi: 10.1371/journal.pone.0190722 (PMC5761893; doi:10.1371/journal.pone.0190722)
Supplement: S1 File — (XLSX) [file pone.0190722.s001.xlsx]

## Sheet: plosone (2)
GENDER	AGE	HEIGHT	WEIGHT	MARITAL STATUS	SMOKER	ALERGIES	ALERGY TYPE	GASTROINTESTINAL ILLNESS	GASTROINTESTINAL ILLNESS TYPE	MENTAL DISORDER	MENTAL DISORDER TYPE	FAMILY MENTAL DISORDER	TYPE OF FAMILY MENTAL DISORDER	COHABITACION	PERSON WHO MADE THE SHOP FOR COKING	ANY SPORTS	ORTHO-1	ORTHO-2	ORTHO-3	ORTHO-4	ORTHO-5	ORTHO-6	ORTHO-7	ORTHO-8	ORTHO-9	ORTHO-10	ORTHO-11	ORTHO-12	ORTHO-13	ORTHO-14	ORTHO-15	CAGE-1	CAGE-2	CAGE-3	CAGE-4	DRIVE FOR THINNESS	BULIMIA SYMPTOMATOLOGY	BODY DISSATISFACTION	INEFFECTIVENESS	PERFECTIONISM	INTERPERSONAL DISRUPT	INTEROCEPTIVE AWARNESS	MATURITY FEARS	ASCETISISM	IMPULSIVITY	SOCIAL INSECURITY	CATE BMI	BMI	CAGE PUNTUATION
1	20	1.6	56	1	1	1		1		1		1		3	3	2	1	2	1	3	2	2	3	2	1	1	1	1	1	1	3	1	2	2	2	18	10	13	6	1	6	19	6	7	3	6	3	21.875	1
1	20	1.67	59	1	1	1		1		1		1		3	4	4	1	3	3	2	3	2	3	3	2	3	3	2	3	1	3	2	2	1	2	4	0	5	0	3	1	0	6	0	0	1	3	21.1553	1
1	21	1.6	59	1	1	1		1		1		1		1	1	5	3	4	3	3	3	2	4	3	4	4	4	4	4	3	3	2	2	2	2	1	1	9	0	5	3	4	10	3	6	0	4	23.0469	1
1	24	1.66	70	1	1	1		1		1		2		1	1	3	3	4	3	3	2	2	4	2	4	3	3	1	3	1	4	2	2	2	2	5	1	13	2	3	8	2	12	1	0	5	5	25.4028	3
1	23	1.65	72	1	1	1		1		1		1		3	4	5	3	4	3	2	3	3	4	1	4	3	2	1	2	2	3	2	2	2	2	4	1	18	1	0	0	0	3	1	0	2	5	26.4463	1
1	23	1.62	52	1	1	2	1	1		1		1		2	4	3	3	4	4	4	3	2	4	2	2	2	2	2	3	1	3	2	2	2	2	3	3	5	0	11	2	0	1	0	7	1	2	19.8141	1
1	20	1.6	54	1	1	1		1		1		1		3	4	5	2	4	2	3	4	1	2	2	2	4	3	1	3	3	4	2	2	1	2	10	0	18	5	0	14	6	3	5	0	6	3	21.0937	1
1	24	1.62	63	1	1	1		1		1		1		4	1	2	3	2	1	2	2	3	4	2	1	3	1	1	1	2	2	2	2	2	2	15	0	17	1	3	7	5	5	4	3	9	4	24.0055	1
1	19	1.53	50	1	1	1		1		1		1		3	4	4	1	4	4	2	3	2	2	2	1	1	1	1	3	2	2	2	2	2	2	2	0	0	0	8	5	1	4	2	3	2	3	21.3593	1
1	20	1.7	69	1	1	1		1		2	1	1		3	4	5	3	3	1	3	2	3	3	2	1	1	1	1	1	1	2	2	2	2	2	15	16	24	16	5	16	19	14	9	16	16	4	23.8754	1
1	21	1.72	55	1	1	1		1		1		1		1	1	2	3	4	4	2	4	1	4	2	3	3	3	1	3	1	3	1	2	2	2	2	0	0	0	4	2	0	4	3	0	0	2	18.5911	1
1	20	1.7	55	1	1	2	2	1		1		2	1	3	4	1	4	4	2	2	4	2	4	2	2	2	4	2	3	1	2	1	2	2	2	1	0	0	0	3	2	1	1	2	1	3	2	19.0311	2
1	21	1.7	62	1	1	2	7	1		1		1		3	4	3	2	4	4	3	4	2	4	2	2	2	2	2	3	2	3	2	2	2	2	5	2	2	0	9	13	2	4	8	5	2	3	21.4533	1
1	22	1.69	67	1	2	1		1		1		1		1	1	5	3	4	4	4	2	3	4	2	3	3	4	3	3	1	3	2	2	2	2	0	2	1	0	0	4	0	1	4	3	0	4	23.4586	1
1	21	1.68	56	1	1	1		2		1		1		1	1	4	3	2	1	1	3	2	2	3	3	2	2	2	3	1	3	1	2	2	2	5	5	2	2	5	5	10	3	7	10	4	2	19.8413	1
1	20	1.61	47	1	1	1		2	1	1		1		1	1	3	4	4	4	3	3	2	4	2	4	3	3	2	3	1	4	2	2	2	2	0	0	2	0	4	3	4	4	0	1	3	1	18.132	1
1	20	1.62	55	1	1	1		1		1		1		3	4	4	3	4	4	1	4	2	4	3	3	1	3	1	2	1	3	1	2	2	2	11	0	9	5	3	1	1	13	7	2	1	3	20.9572	1
1	23	1.74	67	1	1	1		1		1		2	2	3	4	5	4	4	4	4	2	3	4	4	2	3	4	1	4	1	3	2	2	2	2	3	0	3	0	1	0	1	6	3	0	3	3	22.1297	1
1	31	1.73	63	1	2	2	1	1		1		1		4	4	3	3	3	3	2	4	1	4	3	3	1	3	3	3	1	2	1	1	1	2	5	0	4	5	7	8	0	19	7	3	10	3	21.0498	1
1	20	1.63	73	1	1	2	1	1		1		1		1	1	5	4	4	3	4	2	2	4	1	3	4	3	2	2	1	4	2	2	2	2	7	1	22	6	2	3	1	9	3	3	9	6	27.4756	1
1	25	1.6	50	1	1	1		1		1		1		2	4	1	3	4	4	4	3	2	4	1	3	4	4	3	4	1	4	2	2	2	2	0	0	0	2	5	0	0	4	1	0	0	2	19.5312	1
1	22	1.68	58	1	2	1		1		1		1		1	1	5	4	4	4	4	4	3	4	4	3	4	4	2	3	1	3	2	2	2	2	1	2	0	0	2	0	0	4	3	1	0	3	20.5499	1
1	20	1.65	63	1	1	1		1		1		1		1	1	1	4	3	3	4	2	2	4	3	3	3	1	3	4	2	4	2	2	2	2	2	0	18	21	7	9	8	6	5	4	14	4	23.1405	1
1	21	1.64	58	1	1	2	1	1		1		1		3	4	1	3	4	4	4	3	2	4	4	3	3	4	2	4	1	4	2	2	2	2	0	0	0	1	3	1	0	1	2	0	1	3	21.5645	3
1	21	1.64	59	1	1	2	4	1		1		1		1	1	2	3	4	3	3	3	1	3	4	4	3	2	1	3	1	3	2	2	2	2	11	1	10	4	0	2	3	5	2	1	8	3	21.9363	1
1	19	1.6	50	1	1	1		1		1		1		3	3	2	3	4	4	3	4	3	4	3	3	4	3	1	3	4	4	2	2	2	2	0	0	1	1	3	0	0	5	1	0	0	2	19.5312	1
1	24	1.66	80	1	2	1		1		1		1		3	4	1	2	3	3	2	2	2	3	3	4	4	3	2	2	2	3	1	2	2	1	10	0	25	6	1	5	3	6	2	0	1	6	29.0318	1
1	18	1.65	55	1	1	2	1	1		1		1		3	5	1	3	4	4	3	3	2	3	4	3	3	3	2	2	2	4	2	2	2	2	2	0	7	3	1	2	1	6	1	0	3	3	20.202	2
1	22	1.53	55	1	1	1		2	4	1		1		1	4	3	1	4	1	1	3	1	3	3	3	1	2	1	1	1	1	1	2	1	2	21	0	23	7	10	1	12	15	9	5	2	4	23.4952	1
1	26	1.6	54	1	1	1		1		1		2		1	1	1	3	4	3	1	3	3	4	3	4	4	2	2	1	1	4	1	1	1	2	16	0	9	1	6	0	9	21	4	4	5	3	21.0937	1
1	20	1.6	70	1	2	2	1	1		1		1		3	4	1	4	4	3	3	1	3	4	3	4	2	2	1	4	2	3	1	2	1	2	5	0	5	0	6	0	0	13	2	0	1	6	27.3437	1
1	23	1.62	55	1	2	1		1		1		1		3	4	2	3	4	2	3	2	1	4	2	4	3	4	4	4	1	3	2	2	2	2	0	2	0	0	2	5	0	6	0	0	1	3	20.9572	1
1	40	1.61	55	1	2	1		1		1		1		3	4	5	4	4	4	3	2	1	4	3	3	3	3	2	3	2	2	2	2	2	2	0	0	0	0	4	0	0	3	2	0	0	3	21.2183	1
1	19	1.62	53	1	1	1		1		1		1		1	1	2	4	4	4	3	2	3	4	2	3	2	3	2	4	3	4	2	2	2	2	1	0	6	1	2	2	0	2	1	0	1	3	20.1951	1
1	18	1.6	58	1	1	1		1		1		1		1	1	1	3	4	3	4	2	3	4	3	3	1	2	1	3	1	3	2	2	2	2	1	3	16	12	2	3	15	8	3	6	6	3	22.6562	1
1	19	1.57	47	1	1	1		1		1		1		1	1	5	4	4	4	4	2	3	4	4	3	4	4	4	4	4	4	2	2	2	2	0	0	7	11	4	9	6	20	5	10	5	2	19.0677	1
1	18	1.67	55	1	1	1		1		1		1		1	1	5	4	4	3	4	1	2	4	4	2	3	2	1	3	2	4	2	2	2	2	3	1	11	0	4	0	1	4	1	1	0	2	19.721	1
1	18	1.53	52	1	1	1		1		1		1		3	4	5	3	3	3	1	1	1	3	3	2	2	3	3	3	1	3	2	2	1	2	11	4	2	1	6	2	10	4	7	13	5	3	22.2137	1
1	20	1.72	58	1	1	1		1		1		1		3	4	1	4	4	4	4	1	2	4	4	2	3	2	2	4	2	3	2	2	2	2	0	0	3	2	0	0	0	8	2	0	0	2	19.6052	2
1	20	1.6	52	1	1	1		1		1		1		1	1	5	3	4	4	3	2	3	4	4	1	3	4	3	4	1	2	2	2	2	2	2	0	0	4	8	2	0	15	2	6	6	3	20.3125	1
1	21	1.59	53	1	1	1		1		1		1		1	1	4	3	3	4	3	3	4	4	2	4	3	4	4	4	1	3	2	2	2	2	2	0	0	2	0	3	2	4	3	2	1	3	20.9644	2
1	39	1.68	67	2	2	1		1		1		1		5	4	5	3	4	4	4	2	3	4	4	4	4	4	4	4	1	4	2	2	2	2	0	0	0	0	0	2	1	2	2	0	0	4	23.7387	1
1	39	1.68	67	2	2	1		1		1		1		5	4	5	3	4	4	4	2	3	4	4	4	4	4	4	4	1	4	2	2	2	2	0	0	0	0	0	2	1	2	2	0	0	4	23.7387	1
1	22	1.62	60	1	1	1		1		1		1		1	1	4	2	4	3	2	1	3	3	2	2	2	1	2	3	2	3	2	2	2	2	2	0	0	3	2	1	0	1	1	1	2	3	22.8624	3
1	19	1.64	45	1	1	1		1		1		1		3	4	5	3	2	4	4	1	3	4	4	2	3	2	2	4	1	1	1	2	1	2	2	2	1	1	5	2	7	9	2	2	2	1	16.7311	1
1	20	1.73	50	1	1	2	1	1		1		1		3	4	1	4	3	4	2	1	2	3	4	2	2	2	2	4	1	4	2	2	2	2	2	0	9	2	3	3	14	2	0	5	3	1	16.7062	2
1	19	1.58	80	1	2	1		1		1		1		3	4	2	2	4	4	1	3	1	4	3	3	4	3	2	3	1	4	1	2	2	2	8	0	19	0	9	3	1	7	3	0	0	7	32.0461	1
1	21	1.6	56	1	2	1		1		1		1		1	1	5	4	4	4	4	3	2	4	1	4	3	2	2	4	1	3	2	2	2	2	4	1	19	0	10	6	3	5	1	11	5	3	21.875	3
1	40	1.61	55	1	2	1		1		1		1		5	4	5	4	4	4	4	2	2	4	3	3	4	4	3	4	1	2	2	2	2	2	0	0	0	1	0	1	1	3	4	0	3	3	21.2183	1
1	21	1.69	54	1	1	1		1		1		1		1	1	3	4	4	3	3	4	1	4	3	2	3	4	2	4	1	4	2	2	2	2	1	0	3	3	0	4	2	6	5	2	8	2	18.9069	1
1	18	1.53	48	1	1	1		1		1		1		4	1	5	4	2	1	2	1	4	3	4	1	4	3	3	3	1	1	2	2	2	2	5	0	24	14	16	14	11	15	3	6	17	3	20.5049	2
1	22	1.67	61	1	1	2	2	1		1		2		1	1	5	4	3	4	4	1	2	4	1	2	2	2	1	4	1	2	2	2	2	2	0	4	5	2	4	3	7	8	2	0	1	3	21.8724	1
1	24	1.63	58	1	1	1		1		1		2	1	1	1	5	4	4	4	4	2	3	4	2	3	3	3	2	4	1	3	2	2	2	2	0	0	0	0	0	5	6	0	2	3	0	3	21.83	1
1	36	1.7	90	1	2	1		1		1		1		1	4	1	3	3	3	2	3	2	4	3	3	2	3	2	3	1	1	2	2	2	2	1	0	10	4	1	3	3	7	3	0	4	7	31.1419	1
1	36	1.7	90	1	2	2	2	1		1		1		5	4	5	3	3	3	3	3	2	4	3	3	3	3	2	2	1	1	2	2	2	2	1	0	13	4	1	5	1	8	3	0	5	7	31.1419	1
1	22	1.82	74	1	1	1		1		1		1		3	4	2	4	4	3	3	2	3	4	3	2	3	3	1	3	1	2	1	2	2	2	5	2	18	7	3	7	1	9	2	3	7	3	22.3403	2
1	19	1.64	51	1	1	2	1	1		1		1		1	1	3	3	4	3	2	4	1	4	3	3	1	3	1	4	1	4	2	2	2	2	0	0	0	0	4	4	3	10	6	0	0	2	18.9619	1
1	19	1.6	52	1	1	1		1		1		1		3	4	5	2	4	3	2	3	1	2	2	4	3	3	1	3	1	3	2	2	2	2	2	2	0	3	8	2	4	2	3	6	3	3	20.3125	1
1	18	1.64	70	1	1	2	1	1		1		1		1	4	2	4	4	3	3	2	4	4	4	1	3	1	1	4	1	2	2	2	2	2	6	5	9	3	6	3	11	12	4	7	3	5	26.0262	2
1	18	1.67	54	1	2	2	3	1		1		1		3	4	2	4	4	2	3	3	2	4	2	3	4	2	2	4	1	4	1	1	1	2	0	0	4	3	0	1	4	4	3	2	3	2	19.3625	1
1	19	1.64	47	1	2	2	1	1		1		1		3	4	5	4	3	3	3	4	1	4	3	2	1	4	2	4	1	1	2	2	2	2	0	2	0	0	5	2	0	13	0	0	0	1	17.4747	2
1	18	1.69	70	1	1	1		1		1		1		1	1	4	2	4	3	3	3	1	4	3	2	2	2	1	3	1	4	2	2	2	2	1	1	4	0	4	5	0	3	5	0	0	4	24.5089	2
1	18	1.6	45	1	1	1		1		1		1		3	4	5	4	4	4	4	1	2	4	1	3	3	4	2	3	1	3	1	2	2	2	0	2	0	0	12	0	2	8	1	0	1	1	17.5781	1
1	19	1.72	65	1	1	2	1	1		1		1		3	4	1	3	4	1	2	2	1	3	3	2	1	1	1	3	1	1	2	2	2	2	4	7	3	2	6	9	12	0	1	9	2	3	21.9713	1
1	18	1.63	65	1	1	1	-	1	-	1		1		4	4	5	3	3	1	2	2	3	1	3	1	1	2	1	1	2	1	1	2	2	2	20	17	27	27	15	6	22	9	18	12	19	4	24.4646	1
1	18	1.75	68	1	1	1		1		1		1		1	1	2	3	4	2	2	3	2	3	3	3	2	4	1	3	1	3	1	2	2	2	0	0	18	0	1	3	4	5	0	0	2	3	22.2041	1
1	30	1.6	65	2	1	2	1	1		1		1		2	4	5	3	4	3	3	2	3	4	4	3	4	4	3	3	2	4	1	2	1	2	3	0	9	0	0	0	0	1	1	0	2	5	25.3906	1
1	18	1.6	50	1	1	2	1	1		1		1		1	1	1	3	4	3	2	3	1	4	3	2	3	1	1	2	1	4	2	1	1	2	4	1	1	3	11	2	1	8	6	1	3	2	19.5312	2
1	18	1.68	56	1	1	1		1		1		1		1	1	3	3	4	3	3	1	3	4	2	3	2	3	2	2	1	4	2	2	2	2	3	2	13	4	5	5	0	0	0	0	5	2	19.8413	3
1	25	1.68	63	1	2	1		1		1		1		3	4	4	3	4	4	4	2	3	4	2	3	4	4	2	3	3	3	1	2	1	2	14	6	20	12	0	12	3	7	3	4	12	3	22.3214	1
1	22	1.61	64	1	1	1		1		1		1		1	1	4	2	4	4	3	3	2	3	3	4	3	3	2	4	3	3	2	2	2	2	0	1	8	4	0	7	2	8	1	0	5	4	24.6904	1
1	18	1.63	49	1	1	2	5	1		1		1		3	4	1	2	4	4	2	3	2	4	3	4	1	3	2	4	1	2	2	2	2	2	0	0	1	1	4	2	0	7	5	0	4	1	18.4425	1
1	20	1.57	56	1	1	1		1		1		1		1	1	2	3	3	4	3	1	3	2	3	3	2	2	1	3	1	3	2	2	2	2	8	0	12	7	7	2	7	8	7	6	10	3	22.719	1
1	26	1.64	50	1	2	1		1		1		1		1	1	2	3	4	3	3	3	3	4	3	3	3	3	2	2	2	4	2	2	1	2	4	0	2	4	4	0	4	8	5	3	1	2	18.5901	1
1	19	1.6	53	1	1	2		1		1		1		1	1	4	1	4	3	2	2	1	4	3	2	3	1	1	1	1	4	2	2	2	2	8	4	14	0	7	3	1	14	2	2	7	3	20.7031	1
1	18	1.65	62	1	1	1		1		1		1		1	1	3	3	4	3	3	3	1	3	2	3	2	3	2	3	1	4	2	2	2	2	1	0	10	4	0	7	1	3	2	0	8	3	22.7732	2
1	21	1.68	54	1	1	1		1		1		1		1	1	2	2	3	2	2	3	2	3	3	2	1	2	1	2	1	2	1	2	2	2	5	0	0	0	3	2	4	8	2	3	0	2	19.1327	1
1	22	1.64	64	1	1	1		1		1		1		3	4	2	3	4	3	4	2	3	4	2	3	4	4	1	3	1	4	2	2	2	2	8	1	13	0	2	0	0	3	0	4	1	4	23.7954	1
1	18	1.67	50	1	1	2	1	1		1		1		1	1	5	2	3	2	3	3	3	2	1	2	3	4	3	2	1	2	2	2	1	2	9	9	0	6	8	1	7	5	4	8	7	1	17.9282	1
1	18	1.6	55	1	1	1		1		1		1		1	1	1	2	3	3	3	3	2	3	4	2	2	3	2	3	3	4	2	2	2	2	0	0	7	0	7	1	1	8	1	0	1	3	21.4844	1
1	22	1.63	50	1	1	1		1		1		1		1	1	1	4	4	4	4	3	3	4	1	3	4	4	3	4	3	4	2	2	2	2	0	0	11	7	4	8	3	9	4	3	9	2	18.8189	1
1	21	1.63	70	1	1	2	1	1		1		1		1	1	2	4	3	3	3	2	3	4	2	2	2	2	1	3	1	4	2	2	2	2	4	0	19	8	6	10	6	2	2	3	7	5	26.3465	1
1	18	1.67	80	1	1	1		1		1		1		1	4	5	4	4	4	3	1	1	4	3	4	1	1	1	3	1	1	2	2	2	2	10	0	9	1	6	1	0	7	3	0	3	6	28.6851	1
1	19	1.65	57	1	1	1		1		1		1		3	4	5	3	4	2	2	2	2	3	3	1	1	1	1	2	1	3	2	2	2	2	9	4	15	3	1	1	8	5	4	5	0	3	20.9366	1
1	21	1.64	65	1	1	2	1	1		1		1		1	1	2	3	4	4	4	3	3	4	4	3	4	4	3	3	3	3	2	2	2	2	2	0	8	1	0	1	0	4	2	0	0	4	24.1672	1
1	21	1.61	51	1	1	1		1		1		1		1	1	2	3	2	2	2	1	2	2	4	2	2	2	1	2	3	4	2	2	2	2	5	0	3	4	1	4	1	7	3	2	4	2	19.6752	1
1	19	1.6	55	1	1	2	1	1		1		1		1	1	5	4	3	1	1	3	2	2	2	4	2	2	1	2	1	2	2	2	2	2	15	5	16	3	12	9	4	7	6	6	5	3	21.4844	1
1	19	1.6	55	1	1	2	1	1		1		1		1	1	5	4	3	1	1	3	2	2	2	4	2	2	1	2	1	2	2	2	2	2	15	5	16	3	12	9	4	7	6	6	5	3	21.4844	1
1	23	1.59	56	1	1	1		1		1		1		3	1	4	3	4	4	1	3	1	2	3	3	2	1	1	2	1	3	2	2	2	2	8	2	2	1	3	0	3	15	7	2	0	3	22.151	1
1	23	1.62	56	1	1	1		1		1		1		1	1	2	4	4	3	3	3	3	4	2	2	3	3	2	3	1	4	2	2	2	2	2	0	3	3	5	4	3	12	4	2	2	3	21.3382	1
1	20	1.65	75	1	1	1		1		1		1		1	1	2	3	4	2	2	2	3	4	3	3	3	2	2	2	3	3	1	2	1	2	10	2	18	0	7	3	9	5	5	1	2	6	27.5482	1
1	22	1.66	54	1	1	2	1	1		1		1		1	1	2	3	4	3	3	2	2	4	2	3	3	3	2	3	2	4	1	2	2	2	1	0	4	1	3	0	0	3	1	0	3	2	19.5965	1
1	21	1.78	59	1	1	2	5	1		1		1		1	1	1	3	4	3	2	2	1	4	3	3	2	3	2	3	1	4	1	2	2	2	3	0	4	0	3	2	2	5	2	0	0	2	18.6214	1
1	21	1.65	48	1	1	2	4	1		1		1		1	1	2	4	4	4	2	3	1	4	3	4	3	4	4	4	4	3	2	2	2	2	0	0	8	1	2	4	0	5	4	6	0	1	17.6309	1
1	18	1.61	60	1	1	1		1		1		1		1	1	5	4	4	4	3	2	2	4	3	1	4	3	4	3	1	3	1	2	1	2	1	2	1	0	3	0	2	3	2	0	0	4	23.1473	1
1	19	1.68	70	1	1	2	1	1		1		1		1	1	3	3	4	3	2	3	1	4	4	3	2	2	1	3	1	3	2	2	2	2	6	2	8	1	4	0	0	3	1	0	0	4	24.8016	1
1	24	1.64	57	1	2	1		1		2	1	2	2	1	1	3	2	4	3	3	2	3	3	3	1	2	3	3	3	1	2	2	2	2	2	5	2	7	5	6	6	1	3	3	1	4	3	21.1927	1
1	21	1.77	63	1	2	1		1		1		1		1	1	1	1	4	2	2	2	1	3	3	3	2	2	2	3	2	2	2	2	2	2	5	0	1	0	0	3	1	6	3	2	0	3	20.1092	1
1	19	1.73	65	1	1	1		1		1		1		1	1	3	3	3	2	3	3	2	2	3	3	2	2	2	1	1	4	2	2	2	2	10	0	9	2	2	5	4	4	1	0	3	3	21.7181	1
1	18	1.62	52	1	1	1		1		2	1	1		1	1	5	3	4	2	3	3	2	3	3	1	4	4	2	2	2	4	2	2	1	2	12	0	14	10	1	12	6	15	1	3	13	2	19.8141	1
1	23	1.68	66	1	1	2	2	1		1		1		1	1	3	3	4	4	3	2	2	4	4	4	3	3	3	3	1	4	2	2	2	2	0	0	0	3	4	0	0	6	1	0	0	4	23.3844	1
1	18	1.67	51	1	1	1		1		1		1		1	1	5	4	4	4	4	3	4	4	3	3	3	4	3	4	2	4	1	2	1	2	0	3	4	2	3	3	9	6	3	8	1	1	18.2868	3
1	20	1.57	57	1	1	1		1		1		1		5	4	5	3	3	2	3	3	3	3	4	2	3	3	1	2	2	2	2	2	2	2	15	1	20	20	6	10	9	9	6	4	14	4	23.1247	1
1	26	1.52	55	1	1	2	1	1		2	4	2	2	1	1	2	3	4	4	3	4	1	4	3	2	3	4	3	4	1	2	2	2	2	2	0	0	2	0	1	0	0	5	2	0	1	4	23.8054	1
1	19	1.69	57	1	1	1		1		1		1		1	1	2	2	4	4	4	2	2	4	4	2	1	3	1	4	1	4	2	2	2	2	0	6	6	1	7	0	11	7	5	14	2	19.9573	19.9573	1
1	19	1.65	57	1	1	1		1		1		1		3	4	5	4	4	3	4	2	3	4	4	4	4	4	2	4	1	3	1	2	1	2	5	1	10	5	1	10	9	17	8	4	7	3	20.9366	1
1	23	1.67	66	1	2	1		1		1		1		1	1	2	3	4	4	3	3	1	3	4	4	4	4	1	4	1	3	2	2	2	2	0	0	3	0	0	0	0	7	1	0	0	4	23.6652	3
1	22	1.55	53	1	1	1		1		1		2	2	3	4	1	4	4	2	2	2	3	4	2	2	3	2	2	2	1	1	2	2	2	2	15	4	24	15	3	10	6	14	15	12	9	3	22.0604	1
1	22	1.69	52	1	1	1		2	3	1		1		3	4	3	3	3	2	1	3	1	4	3	3	1	3	1	4	1	2	2	2	2	2	0	0	1	1	2	0	6	4	1	0	1	1	18.2066	1
1	19	1.75	71	1	1	1		1		1		1		1	1	2	3	4	3	4	3	2	4	3	3	2	2	2	3	1	3	2	2	1	2	7	2	12	11	2	7	2	15	6	1	8	4	23.1837	1
1	47	1.63	64	2	1	1		1		1		1		2	4	5	3	4	4	2	2	3	4	2	3	4	4	1	3	2	3	2	2	2	2	1	0	5	6	4	9	0	7	1	5	8	4	24.0882	1
1	47	1.63	64	2	1	1		1		1		1		2	4	5	3	4	4	2	2	3	4	2	3	4	4	1	3	2	3	2	2	2	2	1	0	5	6	4	9	0	7	1	5	8	4	24.0882	1
1	20	1.67	58	1	1	2	3	1		1		1		5	4	1	4	4	4	4	2	3	4	2	2	4	4	3	4	2	4	2	2	2	2	0	3	2	0	4	0	2	8	1	0	0	3	20.7967	1
1	19	1.63	55	1	1	1		1		1		1		1	1	5	3	4	4	4	2	3	4	2	2	2	2	1	4	2	3	2	2	2	2	7	0	1	0	0	13	2	2	2	10	11	3	20.7008	1
1	41	1.62	51	1	1	1		1		1		1		5	4	2	4	3	1	4	4	1	4	1	3	4	4	1	4	1	2	2	2	2	2	0	0	8	4	0	4	2	11	3	0	3	2	19.433	1
1	20	1.53	52	1	1	1		1		1		1		1	1	1	3	4	4	3	3	1	3	3	2	2	2	2	3	2	3	2	2	2	2	1	1	7	1	10	4	8	15	4	2	6	3	22.2137	1
1	20	1.53	52	1	1	1		1		1		1		1	1	1	3	4	4	3	3	1	3	3	2	2	2	2	3	2	3	2	2	2	2	1	1	7	1	10	4	8	15	4	2	6	3	22.2137	1
1	19	1.6	63	1	1	1		1		1		1		1	1	2	2	3	2	2	3	1	2	3	3	3	3	1	2	1	3	2	2	1	2	18	0	22	3	1	2	2	4	3	2	5	4	24.6094	1
1	21	1.64	49	1	1	1		1		1		1		3	3	1	4	4	4	3	3	2	4	4	3	4	3	3	4	3	3	1	2	1	2	0	0	3	0	0	0	2	0	0	0	2	1	18.2183	1
1	19	1.56	50	1	1	1		1		1		1		1	1	5	3	4	4	3	1	2	4	2	1	2	1	1	4	1	4	2	2	2	2	0	1	4	1	3	0	1	5	1	2	0	3	20.5457	2
1	25	1.62	55	2	2	2	1	1		1		2	2	2	4	1	3	4	3	4	2	3	4	4	4	4	4	2	3	2	4	2	2	2	2	2	0	0	1	2	0	0	0	2	0	2	3	20.9572	2
1	19	1.6	57	1	1	2	3	1		1		2	2	3	4	1	2	4	3	2	4	2	4	3	2	2	2	3	4	1	3	2	2	2	2	12	13	13	11	14	3	6	9	14	9	7	3	22.2656	1
1	19	1.72	69	1	1	2	6	1		1		2		3	4	1	3	4	2	2	4	2	3	3	3	1	1	1	3	1	4	2	2	2	2	2	0	1	0	6	5	2	1	2	0	2	4	23.3234	2
1	19	1.63	60	1	2	1		1		1		1		3	3	1	2	3	3	2	2	3	3	3	2	2	2	1	3	1	3	2	2	2	2	5	0	5	4	6	3	7	15	2	5	5	3	22.5827	1
1	21	1.6	50	1	1	1		1		1		1		3	4	1	4	3	4	4	2	2	4	2	3	4	3	2	4	2	3	2	2	2	2	1	0	3	2	0	4	1	4	2	0	2	2	19.5312	1
1	20	1.68	58	1	1	1		1		1		1		3	4	4	2	3	4	2	2	2	4	3	1	3	1	1	3	2	4	1	2	1	2	0	0	0	0	1	0	0	2	0	0	2	3	20.5499	1
1	18	1.66	72	1	1	1		1		1		1		1	1	4	3	3	3	4	3	1	3	4	4	1	3	1	1	1	3	1	2	2	2	17	3	19	14	5	8	8	4	10	19	8	5	26.1286	1
1	19	1.65	53	1	1	1		1		1		1		1	1	5	4	3	2	2	2	3	3	2	2	2	1	1	1	1	3	1	2	1	2	11	1	10	11	4	2	7	8	3	5	10	2	19.4674	1
1	20	1.6	45	1	2	2	1	1		1		1		1	1	5	4	4	4	3	2	2	4	3	3	3	4	4	4	2	4	2	2	2	2	0	0	2	0	3	0	0	2	1	0	0	1	17.5781	1
1	22	1.62	58	1	1	2	2	2		1		2	2	3	4	5	3	4	4	3	2	3	4	3	1	2	4	1	3	1	4	1	2	1	2	0	3	18	7	1	1	1	9	2	0	10	3	22.1003	1
1	22	1.62	58	1	1	2	2	2		1		2	2	3	4	5	3	4	4	3	2	3	4	3	1	2	4	1	3	1	4	1	2	1	2	0	3	18	7	1	1	1	9	2	0	10	3	22.1003	1
1	19	1.57	51	1	1	1		1		1		1		1	1	5	4	4	4	3	2	2	4	3	3	4	4	2	4	1	3	2	2	2	2	0	0	6	0	6	0	5	11	0	0	1	3	20.6905	1
1	19	1.54	44	1	2	2		1		1		1		1	1	5	4	4	4	2	3	2	4	3	4	3	4	3	3	1	2	2	2	2	2	0	0	8	5	1	0	0	3	0	5	5	2	18.5529	1
1	19	1.63	64	1	1	1		1		1		2	1	3	4	2	2	3	3	3	3	2	3	3	2	1	2	2	2	1	3	1	2	2	2	11	0	21	2	4	13	0	3	7	1	2	4	24.0882	1
1	19	1.63	64	1	1	1		1		1		2	1	3	4	2	2	3	3	3	3	2	3	3	2	1	2	2	2	1	3	1	2	2	2	11	0	21	2	4	13	0	3	7	1	2	4	24.0882	1
1	19	1.63	64	1	1	1		1		1		2	1	3	4	2	2	3	3	3	3	2	3	3	2	1	2	2	2	1	3	1	2	2	2	11	0	21	2	4	13	0	3	7	1	2	4	24.0882	1
1	19	1.53	72	1	1	1		1		1		1		1	1	5	2	4	3	2	2	1	3	2	1	1	1	1	3	1	2	2	2	2	2	12	4	18	3	6	1	10	6	4	5	0	7	30.7574	1
1	18	1.7	51	1	2	1		1		1		1		1	1	2	3	4	3	3	3	3	4	4	4	3	4	2	4	4	4	2	1	2	1	0	0	0	0	4	4	3	3	1	3	1	1	17.6471	1
1	20	1.56	49	1	1	1		1		1		1		3	1	1	3	4	3	4	2	2	3	2	3	2	2	2	3	2	4	1	2	2	2	6	0	17	1	2	4	2	13	0	0	2	3	20.1348	1
1	19	1.5	50	1	1	1		1		1		1		1	1	3	4	4	4	4	1	3	4	4	4	4	4	2	4	1	4	2	2	2	2	0	0	20	5	0	4	6	11	3	21	14	3	22.2222	1
1	23	1.57	52	2	2	1		1		1		1		2	4	5	4	4	4	4	3	4	4	4	4	4	4	3	4	2	4	2	2	1	2	0	0	1	0	5	0	0	10	3	0	0	3	21.0962	1
1	24	1.64	65	1	2	1		1		1		1		1	1	5	2	4	3	3	3	3	4	3	2	2	3	2	3	1	3	1	1	1	1	14	0	18	6	4	5	2	2	4	3	5	7	24.1672	1
1	22	1.6	55	1	2	1		1		1		1		3	5	5	4	3	2	3	2	2	1	3	3	3	2	3	3	2	1	2	2	2	2	16	4	17	22	6	13	7	7	6	4	13	3	21.4844	1
1	21	1.6	55	1	1	1		1		1		1		3	1	5	3	4	4	4	3	2	4	3	4	3	3	2	3	3	3	2	2	2	2	0	0	0	0	4	0	0	3	2	0	0	3	21.4844	1
1	18	1.65	48	1	1	1		1		1		1		3	5	5	3	3	1	1	2	3	4	3	1	1	1	1	1	1	4	2	2	2	2	16	2	22	24	12	5	19	23	17	10	13	1	17.6309	2
1	18	1.7	60	1	2	1		1		1		1		3	4	1	4	4	4	4	1	3	4	4	3	2	4	1	4	1	4	1	2	1	2	0	0	1	0	2	1	0	5	1	0	0	3	20.7612	1
1	18	1.69	60	1	1	1		1		1		1		3	4	1	4	4	4	4	1	3	4	4	3	2	4	1	4	1	4	1	2	1	2	0	0	4	3	5	5	1	8	1	0	2	3	21.0077	1
1	19	1.64	61	1	1	1		1		1		1		1	1	3	4	3	4	3	3	2	4	4	4	4	4	4	4	3	3	2	2	2	2	0	0	0	0	1	0	1	6	0	0	2	3	22.68	1
1	20	1.66	88	1	1	2	1	1		1		1		1	1	3	3	4	3	2	3	3	4	1	2	3	4	3	3	2	3	2	2	2	2	12	2	23	3	3	0	3	4	5	0	3	7	31.935	2
1	18	1.6	60	1	1	1		1		1		1		1	1	3	3	4	4	4	4	3	4	3	4	4	3	2	3	2	4	2	2	2	2	1	0	2	1	4	2	4	7	3	1	1	4	23.4375	1
1	22	1.6	55	1	2	1		1		1		1		3	5	5	4	3	2	3	2	3	4	2	2	4	4	3	1	1	4	1	2	1	2	16	5	13	24	5	13	10	5	8	3	18	3	21.4844	1
1	23	1.65	50	1	1	2		1		1		1		1	1	2	3	4	1	4	2	2	4	3	3	3	4	2	3	1	2	2	2	2	2	7	0	2	2	2	7	2	3	5	5	7	1	18.3655	1
1	23	1.81	85	1	1	2	1	1		1		1		3	1	5	3	4	4	4	3	3	4	2	3	4	4	2	3	1	3	2	2	2	2	4	0	9	0	2	0	0	4	5	0	0	5	25.9455	1
1	22	1.58	47	1	1	1		2	3	1		1		1	1	4	2	4	3	4	3	3	4	3	2	2	4	3	3	1	4	2	2	2	2	2	0	3	6	2	5	2	3	0	12	6	2	18.8271	1
1	18	1.67	58	1	1	2	5	1		1		2		1	1	5	4	3	3	3	3	1	3	3	3	3	3	2	4	2	4	2	2	2	2	0	0	2	0	11	0	1	3	3	0	0	3	20.7967	1
1	20	1.58	46	1	1	1		1		1		1		3	1	5	4	4	3	4	4	3	4	4	4	4	4	4	4	2	4	2	2	2	2	0	0	1	0	1	2	2	7	2	0	1	1	18.4265	1
1	23	1.67	55	1	1	2	2	1		1		1		3	1	4	3	4	3	2	3	3	4	2	4	3	3	3	4	1	4	2	2	2	2	2	0	17	1	2	0	0	3	1	0	1	2	19.721	1
1	18	1.67	64	1	1	1		1		1		2		3	5	3	2	4	3	2	2	3	3	3	2	2	3	3	3	2	4	1	2	1	2	6	0	7	0	5	3	3	6	1	0	6	22.9481	22.9481	1
1	22	1.65	61	1	1	1		1		1		1		1	4	2	3	4	3	2	2	1	4	3	3	3	4	3	3	1	3	2	2	2	2	1	1	0	0	4	6	0	4	4	1	4	3	22.4059	1
1	22	1.61	56	1	1	1		1		1		1		3	1	2	3	3	3	2	3	3	4	2	3	3	4	2	4	2	4	2	2	2	2	3	4	5	1	3	3	0	7	2	0	0	3	21.6041	2
1	25	1.56	70	1	1	2	2	2	3	2		2	5	3	5	5	3	4	2	3	1	1	4	3	2	3	4	4	4	2	3	2	2	2	2	0	7	9	4	2	4	4	3	3	3	9	6	28.764	1
1	22	1.8	67	1	1	1		1		1		1		3	4	2	3	3	3	4	3	1	4	4	3	2	3	2	3	1	3	2	2	2	2	0	0	0	3	3	0	1	3	1	0	0	3	20.679	1
1	19	1.65	50	1	1	1		1		1		1		1	1	2	4	3	3	3	4	2	4	3	4	2	3	2	4	2	3	2	2	2	2	0	1	2	9	2	1	7	6	1	1	2	1	18.3655	1
1	20	1.53	49	1	1	2	1	1		1		1		3	4	1	3	4	4	3	2	3	4	3	1	3	2	3	4	1	3	1	2	2	2	0	8	10	1	9	0	4	2	1	5	1	3	20.9321	1
1	21	1.65	65	1	1	1		1		1		1		3	5	2	3	3	4	3	3	2	4	3	2	1	2	2	3	2	3	2	2	2	2	2	0	2	0	0	5	0	5	5	0	2	4	23.8751	1
1	18	1.62	65	1	1	1		1		1		1		3	5	1	2	4	2	2	3	1	4	2	4	2	2	1	2	2	4	1	2	1	2	14	2	12	2	6	4	4	12	4	4	4	4	24.7676	2
1	18	1.63	70	1	2	1		1		1		2		1	1	2	3	4	4	2	4	2	4	3	3	3	4	1	3	1	3	2	2	2	2	0	0	0	1	3	1	1	3	2	3	4	5	26.3465	1
1	18	1.69	56	1	1	1		1		1		1		3	4	5	4	3	4	3	3	3	4	4	2	2	2	2	4	3	4	2	2	2	2	3	1	5	5	4	0	4	9	5	5	0	2	19.6072	1
1	18	1.63	70	1	2	1		1		1		2		1	1	2	3	4	4	2	4	2	4	3	3	3	4	1	3	1	3	2	2	2	2	0	0	0	1	3	1	1	3	2	3	4	5	26.3465	1
1	18	1.7	65	1	2	1		1		1		2	1	3	5	1	4	2	1	3	3	4	4	4	2	3	3	2	4	3	4	2	1	2	2	3	0	12	2	4	4	4	12	0	4	3	3	22.4913	1
1	19	1.66	50	1	1	2	1	1		1		2	1	1	1	1	4	4	4	4	3	3	4	4	3	4	4	4	4	2	4	2	2	2	2	0	0	0	0	0	0	0	5	0	0	0	1	18.1449	1
1	21	1.63	54	1	2	1		1		1		1		1	1	5	3	4	4	4	3	3	4	4	4	4	4	3	3	1	3	2	2	2	2	0	0	7	0	0	0	0	5	3	0	0	3	20.3244	1
1	18	1.54	41	1	1	2		1		1		1		4	1	2	3	4	3	3	3	1	4	4	4	3	3	2	3	2	1	2	2	2	2	6	0	7	4	3	7	1	9	1	0	6	1	17.2879	1
1	21	1.67	66	1	1	1		1		1		1		3	4	3	2	3	3	1	3	3	4	2	1	1	2	1	3	1	3	1	2	2	2	1	1	0	1	4	0	1	5	1	1	2	4	23.6652	1
1	19	1.74	52	1	1	1		1		1		1		3	4	1	3	4	4	4	3	1	2	3	3	2	1	1	4	1	4	2	2	2	2	0	0	0	0	6	1	1	4	5	0	0	1	17.1753	1
1	20	1.52	50	1	1	2	5	1		1		1		3	4	1	3	4	4	4	3	2	4	4	3	1	2	1	3	3	3	2	2	2	2	0	0	4	1	1	1	3	3	3	0	0	3	21.6413	1
1	25	1.64	54	1	1	1		1		1		1		1	1	5	3	3	4	3	3	3	4	3	2	3	4	3	4	2	4	2	2	2	2	0	3	1	3	3	4	1	6	3	0	6	3	20.0773	1
1	23	1.7	55	1	1	1		1		1		1		1	1	5	3	4	4	3	3	1	4	3	4	2	3	2	4	1	4	2	2	2	2	0	0	0	0	8	4	2	3	2	0	4	2	19.0311	1
1	21	1.63	62	1	1	2	1	1		1		1		1	1	1	2	3	4	4	4	3	4	3	3	3	4	3	3	2	4	2	2	2	2	2	0	13	2	0	7	3	7	2	1	1	4	23.3355	1
1	23	1.68	67	1	1	2	2	1		1		1		1	1	3	2	4	3	1	4	3	4	4	4	4	3	1	3	1	4	2	2	2	2	2	0	0	0	0	0	0	10	0	1	0	4	23.7387	1
1	22	1.6	63	1	1	1		1		1		1		3	4	3	2	3	2	2	2	1	4	3	3	2	3	1	3	2	3	1	2	1	2	3	2	8	0	0	0	1	4	1	0	0	4	24.6094	1
1	22	1.62	48	1	1	2	1	1		1		1		1	1	1	2	4	3	3	3	3	3	3	1	1	3	2	3	2	3	2	2	2	2	8	0	8	3	1	3	6	3	1	2	6	1	18.2899	1
1	21	1.62	50	1	2	2	5	1		1		1		1	1	4	2	4	3	2	4	1	3	3	2	3	2	1	2	1	4	2	2	1	2	6	0	7	2	12	0	0	18	3	1	0	2	19.052	2
1	22	1.58	56	1	1	1		1		1		1		3	4	3	3	4	3	2	2	1	4	3	2	2	2	1	2	1	3	2	2	1	2	7	0	4	0	1	0	2	4	1	0	2	3	22.4323	1
1	22	1.56	63	1	1	1		1		2	2	1		1	1	1	3	4	4	2	3	2	4	3	1	3	3	2	4	1	2	2	2	2	2	0	0	13	0	6	0	0	3	6	0	1	5	25.8876	1
1	20	1.65	53	1	2	1		1		1		1		1	1	1	3	3	4	4	3	3	4	3	3	4	4	3	3	2	3	2	2	2	2	2	0	1	1	0	3	0	1	1	0	1	2	19.4674	1
1	20	1.67	57	1	1	1		1		1		1		3	4	1	3	4	4	3	3	3	4	3	2	2	2	3	4	3	3	2	2	2	2	0	0	0	0	2	4	0	4	3	1	1	3	20.4382	1
1	25	1.69	85	1	2	1		1		1		2	2	3	4	3	2	4	3	3	3	3	4	4	3	4	4	4	3	3	3	2	2	2	2	6	0	6	2	3	5	6	3	6	2	2	6	29.7609	1
1	20	1.67	62	1	1	1		1		1		1		3	1	3	2	4	3	2	3	3	4	2	2	4	4	1	3	1	4	2	2	2	2	1	4	0	0	0	0	2	5	1	3	2	3	22.231	1
1	27	1.63	42	1	1	1		1		2	1	2	6	2	4	4	1	4	1	1	2	1	1	2	1	1	1	1	1	1	2	1	2	2	2	18	0	24	4	18	9	0	5	9	15	12	1	15.8079	1
1	22	1.6	57	1	1	1		1		1		2	2	3	4	5	3	4	3	4	2	2	4	2	2	3	4	3	3	2	3	2	2	2	2	0	0	6	0	1	12	5	10	1	6	7	3	22.2656	1
1	22	1.6	53	1	1	1		1		2	4	2	2	1	1	4	3	4	2	3	3	2	4	3	2	2	3	2	3	3	4	2	2	2	2	5	2	7	0	7	0	1	3	2	0	2	3	20.7031	2
1	21	1.58	66	1	1	1		1		1		1		3	4	5	3	4	2	3	3	3	4	3	2	3	4	2	3	3	2	2	2	2	2	4	3	14	14	0	7	5	8	2	2	10	5	26.4381	1
1	20	1.72	67	1	1	1		1		1		1		3	4	5	2	3	2	2	3	3	3	3	2	2	4	2	2	1	1	2	2	2	2	14	11	19	11	4	4	10	7	9	5	5	3	22.6474	2
1	22	1.65	70	1	1	1		1		1		1		1	1	1	3	4	2	2	4	1	3	3	2	2	3	1	1	1	4	2	2	2	2	11	1	13	1	14	0	0	2	3	1	1	5	25.7117	1
1	22	1.64	59	1	1	1		1		1		2	2	1	1	5	3	4	2	3	4	1	4	3	3	2	4	1	2	2	3	2	2	2	2	16	3	2	9	12	1	6	11	4	5	3	3	21.9363	1
1	20	1.6	49	1	1	1		1		1		1		1	4	3	3	4	3	4	3	2	1	3	1	1	1	1	1	3	4	1	2	2	2	19	2	8	3	4	2	5	4	2	2	6	2	19.1406	2
1	19	1.66	50	1	1	2	1	1		1		1		1	1	2	4	4	4	3	3	2	3	4	3	3	4	3	4	2	4	2	2	2	2	0	0	1	1	1	2	0	4	2	1	1	1	18.1449	1
1	19	1.65	62	1	1	2	1	1		1		2		3	1	5	3	4	2	2	3	3	4	4	3	2	2	2	3	2	3	2	2	2	2	5	0	2	0	6	3	2	3	1	0	1	3	22.7732	2
1	19	1.63	60	1	1	1		1		1		1		3	4	1	4	3	3	4	2	2	4	3	4	2	1	1	3	2	2	1	1	1	2	6	0	8	0	3	3	5	10	3	7	1	3	22.5827	1
1	25	1.6	50	1	1	2	1	1		1		2	3	1	5	1	3	4	3	3	3	2	4	3	2	2	1	1	3	1	2	2	2	2	2	0	2	1	7	13	3	2	10	4	2	8	2	19.5312	1
1	23	1.56	52	1	1	1		1		1		1		3	4	2	3	4	2	2	3	3	4	3	3	3	3	2	2	2	3	1	2	2	2	4	0	10	0	3	1	2	2	1	1	2	3	21.3675	1
1	18	1.64	59	1	1	1		1		1		1		1	1	5	4	4	4	4	2	3	4	2	4	4	4	1	3	1	4	2	2	2	2	3	2	2	0	7	6	0	5	3	0	0	3	21.9363	1
1	23	1.65	64	1	1	1		1		1		1		3	3	5	3	4	3	4	3	3	4	4	3	2	2	2	3	2	3	2	2	2	2	3	0	12	2	1	0	4	4	3	0	1	4	23.5078	1
1	19	1.6	62	1	1	2	1	1		1		2		3	1	5	4	4	2	2	3	2	3	4	3	2	1	2	3	2	3	2	2	2	2	6	0	2	0	0	2	2	5	1	0	1	4	24.2187	1
1	19	1.6	62	1	1	2	1	1		1		2		3	1	5	4	4	2	2	3	2	3	4	3	2	1	2	3	2	3	2	2	2	2	6	0	2	0	0	2	2	5	1	0	1	4	24.2187	2
1	22	1.7	80	1	1	1		1		1		1		3	4	2	4	4	4	3	1	2	4	3	3	4	4	3	3	2	3	2	2	2	2	3	0	5	1	0	0	1	5	0	2	1	6	27.6817	1
1	24	1.67	61	1	2	1		1		1		1		1	1	4	3	3	2	1	3	3	3	4	2	3	1	1	1	1	4	1	1	1	2	9	6	12	1	6	1	7	11	5	7	1	3	21.8724	1
1	19	1.67	56	1	1	1		1		1		1		1	1	2	3	4	3	4	2	3	4	4	4	3	2	1	4	3	4	2	2	2	2	1	0	0	1	4	1	2	13	3	6	2	3	20.0796	2
1	20	1.57	56	1	1	1		1		1		1		3	1	3	3	4	3	1	3	2	3	3	2	2	1	1	1	1	4	1	2	2	2	8	2	3	1	9	0	4	9	3	2	0	3	22.719	1
1	21	1.66	60	1	1	1		1		1		1		1	4	4	3	4	3	4	3	1	4	3	1	2	4	1	2	1	3	1	2	2	2	20	4	24	15	9	4	5	5	7	19	13	3	21.7738	3
1	22	1.63	85	1	2	2	1	1		1		1		5	4	3	2	4	1	1	2	3	3	3	1	1	1	1	1	1	3	1	2	1	2	20	9	17	4	6	1	9	20	6	12	1	7	31.9922	2
1	20	1.65	62	1	1	1		1		1		1		1	1	3	3	4	3	4	3	2	4	4	3	3	4	2	3	2	4	2	2	2	2	1	0	13	2	1	3	1	7	1	0	3	3	22.7732	3
1	21	1.72	59	1	2	1		1		1		1		1	1	2	4	4	4	4	1	3	4	1	3	4	4	2	4	3	1	1	2	2	2	0	5	1	0	3	0	0	5	2	2	3	19.9432	19.9432	1
1	19	1.54	50	1	2	1		1		1		1		1	1	5	3	4	3	4	3	1	4	4	3	2	2	2	1	3	2	2	2	2	2	3	0	7	6	9	1	2	5	0	0	3	3	21.0828	1
1	26	1.67	54	1	2	2	5	1		1		1		3	4	5	4	3	3	3	2	2	4	4	3	3	4	2	3	4	3	2	2	2	2	3	0	2	0	0	1	0	0	4	2	0	2	19.3625	1
1	19	1.64	52	1	1	2	6	1		1		1		1	5	2	4	4	3	4	3	3	3	1	3	3	2	4	4	1	4	2	2	2	2	0	0	6	7	2	0	2	7	6	5	7	2	19.3337	1
1	38	1.7	71	1	1	1		2	4	1		1		4	4	2	3	4	3	3	3	1	4	3	3	4	3	1	1	3	2	2	2	2	2	7	1	20	5	2	5	3	7	0	0	0	4	24.5675	1
1	26	1.55	59	1	1	1		1		1		1		1	1	2	4	4	3	4	1	1	4	3	2	1	2	1	3	1	3	2	2	2	2	5	1	9	0	0	3	0	6	1	2	0	4	24.5578	2
1	22	1.63	63	1	1	1		1		1		1		3	1	2	3	4	4	4	2	3	4	4	3	2	1	2	1	2	3	2	2	2	2	12	1	9	7	1	0	0	5	2	0	2	4	23.7118	2
1	20	1.65	54	1	2	1		1		1		1		5	1	5	4	4	4	4	2	3	4	3	2	4	4	3	4	1	3	1	2	1	2	6	1	4	0	6	11	4	17	3	9	12	2	19.8347	1
1	22	1.7	65	1	1	1		1		1		1		1	1	1	2	4	2	2	3	1	4	3	2	4	3	1	2	3	3	2	2	2	2	9	3	12	1	7	0	9	8	3	6	1	3	22.4913	1
1	30	1.75	98	1	1	1		1		1		1		1	1	1	3	4	2	2	1	2	4	2	4	4	4	1	4	1	2	2	2	2	2	4	5	15	0	14	6	0	1	4	0	1	7	32	1
1	22	1.65	61	1	2	1		1		1		1		3	4	4	3	3	2	2	3	2	4	3	4	4	4	3	3	3	4	1	2	2	2	8	3	9	0	12	0	2	12	2	0	6	3	22.4059	1
1	37	1.64	68	1	1	2	2	1		1		2	2	4	4	3	2	4	2	3	4	3	4	3	2	3	4	3	3	2	2	2	2	2	2	6	0	11	0	8	2	0	7	3	1	3	5	25.2826	1
1	23	1.56	53	1	1	2	1	1		1		1		1	1	4	1	4	4	2	3	1	4	3	4	3	4	1	3	2	4	2	2	2	2	8	0	2	0	5	3	0	10	0	0	0	3	21.7784	1
1	21	1.54	50	1	1	1		1		1		1		3	1	5	4	3	2	2	3	2	3	2	2	3	2	1	3	2	3	2	2	1	2	6	0	5	5	0	4	1	1	4	1	3	3	21.0828	1
1	22	1.6	55	1	1	1		1		1		2	3	3	1	2	2	3	3	3	3	3	2	3	3	3	3	2	3	2	3	2	1	1	2	8	2	3	0	6	2	3	8	2	4	1	3	21.4844	2
1	21	1.6	57	1	1	2	2	1		1		2	3	3	4	1	2	3	3	1	2	2	4	3	2	2	3	2	2	2	2	1	2	2	2	6	0	7	7	13	9	2	13	1	5	6	3	22.2656	1
1	23	1.72	64	1	1	1		2		1		1		4	4	2	1	4	3	3	2	2	2	3	2	2	3	2	3	2	1	2	2	2	2	7	3	11	8	5	3	6	8	5	11	2	3	21.6333	2
1	23	1.58	52	1	1	2	2	2	3	1		1		1	1	4	3	4	4	1	4	1	4	3	4	3	4	1	4	1	3	2	2	2	2	2	0	6	0	5	0	0	0	0	0	0	3	20.83	1
1	20	1.55	85	1	1	1		1		1		1		3	3	5	4	4	3	3	2	3	4	2	3	3	3	3	3	2	4	2	2	2	2	0	0	10	1	2	4	2	6	2	3	7	7	35.3798	1
1	44	1.58	60	1	1	1		1		1		1		5	4	2	3	4	3	2	3	2	4	2	3	3	4	2	4	1	3	2	2	2	2	0	0	0	2	0	1	0	2	2	0	3	4	24.0346	1
1	24	1.7	65	1	1	1		1		1		1		1	1	1	3	4	4	4	3	1	4	4	3	1	1	1	4	2	3	2	2	2	1	0	0	7	0	9	3	0	13	3	1	0	3	22.4913	1
1	20	1.53	55	1	1	1		1		1		1		1	1	2	4	4	3	3	2	3	3	3	4	2	4	1	3	2	3	1	2	2	2	5	2	3	3	0	0	3	5	0	4	1	4	23.4952	1
1	21	1.64	70	1	1	1		1		1		1		1	1	1	4	4	4	3	2	3	4	4	4	3	4	3	3	2	2	2	2	2	2	1	0	5	2	0	0	0	6	2	0	4	5	26.0262	1
1	20	1.63	50	1	1	1		1		1		1		3	4	1	3	4	4	3	3	1	4	4	3	3	4	3	4	3	1	2	2	2	2	0	0	0	1	1	2	0	8	2	1	4	2	18.8189	1
1	20	1.67	75	1	2	1		1		1		1		1	1	1	3	4	4	3	4	3	4	2	3	3	4	2	3	2	3	2	2	2	2	5	0	6	5	1	2	0	3	1	0	2	5	26.8923	1
1	21	1.66	58	1	1	1		1		1		1		3	4	5	4	4	2	2	1	3	4	4	3	1	4	1	4	1	3	2	2	2	2	3	2	4	23	2	18	18	24	5	5	18	3	21.048	1
1	27	1.65	55	1	1	1		1		1		1		1	1	1	3	3	4	3	4	1	4	2	3	4	4	3	4	1	4	2	2	2	2	5	3	6	7	15	1	3	2	6	4	1	3	20.202	1
1	22	1.64	58	1	2	1		1		1		1		3	4	4	2	3	2	3	2	2	4	3	2	2	3	1	2	2	2	2	2	2	2	10	2	20	9	11	9	6	4	4	3	9	3	21.5645	1
1	22	1.64	58	1	2	1		1		1		1		3	4	4	2	3	2	3	2	2	4	3	2	2	3	1	2	2	2	2	2	2	2	10	2	20	9	11	9	6	4	4	3	9	3	21.5645	1
1	21	1.6	57	1	1	1		2	3	1		2	3	3	4	1	3	2	2	1	1	2	3	2	2	2	3	2	1	1	2	1	2	2	2	7	0	7	4	11	7	3	9	4	4	5	3	22.2656	2
1	21	1.66	55	1	1	1		1		1		1		3	4	5	3	2	3	3	3	2	3	4	1	1	2	1	1	2	4	2	2	1	2	6	1	15	10	4	4	4	5	3	9	8	19.9594	19.9594	1
1	21	1.6	62	1	1	1		1		1		1		1	1	2	3	3	1	2	2	2	2	2	2	2	3	1	1	2	3	1	2	2	2	14	4	15	3	8	5	8	3	6	2	6	4	24.2187	1
1	21	1.68	85	1	2	1		1		1		1		3	1	2	4	4	4	3	2	2	4	3	1	3	4	2	2	3	4	2	2	2	2	1	0	5	4	3	10	2	6	0	1	5	7	30.1162	1
1	23	1.58	52	1	1	2		2	5	1		1		1	1	4	3	4	4	1	4	1	4	3	4	3	4	1	4	1	4	2	2	2	2	2	0	6	0	4	0	0	1	0	0	0	3	20.83	1
1	20	1.59	47	1	1	1		1		1		1		1	1	5	4	4	4	4	3	2	4	4	4	4	4	1	4	4	2	2	1	2	2	6	0	6	14	6	4	8	17	4	3	8	2	18.591	1
1	21	1.59	48	1	2	2	1	1		1		1		3	4	1	4	4	4	4	3	3	4	3	4	3	4	3	4	2	4	2	2	1	2	0	0	3	1	4	0	3	13	1	5	3	2	18.9866	1
1	24	1.64	98	1	2	2	4	1		1		2	3	1	1	3	3	4	3	2	4	1	4	4	4	1	4	1	3	2	4	2	2	2	2	9	0	15	0	8	2	3	5	6	4	0	7	36.4366	1
1	24	1.64	98	1	2	2	4	1		1		2	3	1	1	3	3	4	3	2	4	1	4	4	4	1	4	1	3	2	4	2	2	2	2	9	0	15	0	8	2	3	5	6	4	0	7	36.4366	1
1	22	1.54	42	1	2	1		1		1		2	1	3	4	5	3	3	4	4	2	3	4	2	1	3	4	4	4	3	4	2	2	2	1	0	3	0	0	3	1	2	0	0	0	0	1	17.7096	1
1	21	1.65	62	1	1	1		2	4	1		1		3	4	5	4	3	3	4	1	3	3	4	3	3	3	1	4	1	3	2	2	2	2	0	0	0	1	0	4	3	2	2	0	0	3	22.7732	2
1	20	1.55	53	1	1	1		1		1		1		1	1	5	4	4	4	4	3	2	4	4	4	4	4	4	3	4	4	2	2	2	2	0	0	2	0	2	2	0	6	3	0	0	3	22.0604	1
1	23	1.55	56	1	2	1		1		1		1		1	1	1	4	4	4	3	3	3	4	4	4	3	4	3	4	2	3	1	1	2	2	1	2	1	2	1	2	1	6	1	6	2	4	23.3091	1
1	19	1.54	54	1	1	1		1		1		2	3	3	4	5	3	3	2	2	3	1	3	2	3	2	2	1	1	3	2	2	2	1	2	15	2	13	7	9	1	11	5	1	0	3	3	22.7694	2
1	19	1.71	61	1	2	1		2		1		1		3	4	1	2	3	1	2	2	3	3	3	2	4	4	3	1	2	3	2	2	2	2	17	12	19	16	9	2	4	20	3	2	8	3	20.8611	1
1	22	1.57	62	1	1	2	7	1		2	2	1		3	4	5	3	3	2	1	2	2	4	2	1	1	2	1	2	1	1	2	2	2	2	11	4	18	4	10	10	9	13	6	8	12	5	25.1532	1
1	21	1.62	52	1	1	1		1		1		1		1	1	2	4	4	4	4	4	4	4	4	2	4	4	3	4	2	4	2	2	2	2	0	0	0	0	1	8	3	1	3	0	2	2	19.8141	1
1	22	1.6	53	1	2	1		1		2	4	1		1	1	5	2	3	1	1	3	3	3	1	4	2	2	1	2	1	4	2	2	1	2	15	12	19	12	9	1	8	3	10	16	9	3	20.7031	1
1	22	1.58	58	1	2	1		1		1		1		1	1	2	3	4	4	3	3	3	3	4	4	3	3	1	1	1	3	2	2	2	2	8	0	9	1	1	4	2	9	2	0	3	4	23.2335	1
1	23	1.7	60	1	1	1		1		1		1		2	4	3	3	4	3	1	4	3	3	3	4	2	4	2	3	1	4	1	2	2	2	6	6	13	0	10	3	6	4	1	0	0	3	20.7612	1
1	22	1.61	51	1	2	1		1		1		1		1	1	2	4	3	3	2	3	3	4	4	3	3	4	2	3	1	4	2	2	2	2	6	0	10	0	1	5	1	6	5	4	0	2	19.6752	1
1	36	1.29	41	1	1	2	2	1		1		1		1	1	5	3	4	4	1	1	2	3	4	2	2	1	1	2	2	4	2	2	2	2	8	0	11	3	5	2	7	6	7	9	4	4	24.6379	1
1	22	1.7	52	1	2	1		1		1		1		3	4	2	4	3	4	3	2	3	4	3	2	2	2	2	4	2	3	1	2	1	2	5	4	2	0	3	1	9	8	4	13	1	1	17.9931	1
1	22	1.49	58	1	1	2	7	1		1		1		1	1	5	3	4	4	2	4	3	4	3	4	4	4	3	1	1	4	2	1	2	2	11	2	21	15	6	11	12	18	9	4	11	5	26.1249	1
1	25	1.61	55	1	1	1		1		1		1		1	1	4	4	4	3	4	3	3	4	1	4	4	4	3	4	1	4	2	2	2	2	0	0	0	0	0	0	0	2	1	0	1	3	21.2183	1
1	20	1.6	65	1	2	1		1		1		1		1	1	2	3	4	4	4	3	2	4	4	3	4	3	3	4	3	3	2	2	2	2	0	0	10	0	1	3	1	2	2	2	0	5	25.3906	1
1	20	1.6	50	1	1	1		1		1		1		3	4	3	2	4	3	1	1	1	4	4	3	1	2	1	4	1	3	2	2	2	2	12	0	10	4	4	5	3	12	3	5	7	2	19.5312	1
1	19	1.74	65	1	1	1		1		1		1		1	1	4	1	3	1	2	1	1	1	3	4	2	2	1	2	2	2	2	2	2	2	21	3	9	1	7	4	6	7	3	4	2	3	21.4692	1
1	18	1.67	53	1	1	1		1		1		1		1	1	1	3	4	4	2	2	2	4	3	3	3	4	1	3	1	3	2	2	2	2	0	0	0	0	5	0	0	0	1	0	1	2	19.0039	1
1	36	1.79	63	2	1	1		1		1		1		2	5	3	3	4	4	3	4	1	4	3	3	4	4	3	3	1	4	2	2	2	2	2	0	0	0	1	0	0	1	1	0	1	2	19.6623	1
1	22	1.66	65	1	1	1		1		1		1		3	4	5	3	3	3	3	1	4	3	4	4	4	4	3	4	2	2	1	2	1	2	0	0	15	0	1	3	3	9	4	0	0	4	23.5883	2
1	18	1.69	54	1	2	1		1		1		1		3	4	1	2	3	2	3	4	1	3	3	2	2	3	1	1	3	1	2	2	2	2	16	3	5	12	7	12	6	5	2	8	10	2	18.9069	1
1	32	1.65	63	1	1	1		1		1		2	2	5	4	5	4	4	4	4	2	3	4	1	4	4	3	1	3	1	4	1	2	1	2	0	0	5	4	2	3	3	5	2	2	3	4	23.1405	1
1	27	1.66	52	1	1	2	5	1		1		1		2	4	4	2	3	4	3	3	1	4	1	2	3	2	2	3	1	2	2	2	2	2	0	2	0	0	6	3	2	2	2	1	8	2	18.8707	3
1	19	1.69	50	1	1	1		1		1		1		1	1	5	3	4	4	4	1	2	4	4	3	3	3	2	4	2	3	2	2	2	2	0	0	1	2	2	4	1	4	1	0	2	1	17.5064	1
1	19	1.64	55	1	1	1		1		1		1		3	1	3	4	4	4	3	2	1	4	3	2	3	4	1	4	1	4	2	2	2	2	3	0	0	0	5	2	1	16	1	0	1	3	20.4491	1
1	18	1.73	68	1	1	1		1		1		1		3	5	5	4	1	1	1	1	1	4	4	1	1	1	1	1	1	3	1	2	2	2	15	4	16	10	6	3	6	10	12	8	6	3	22.7204	1
1	18	1.64	57	1	1	2	5	1		1		1		1	1	4	1	3	1	2	3	1	2	3	2	1	1	1	1	1	2	1	2	2	2	21	10	17	0	16	2	9	0	7	1	3	3	21.1927	1
1	18	1.65	55	1	1	1		1		1		1		1	1	1	3	4	4	3	1	2	4	4	3	3	4	2	3	3	1	2	2	2	2	2	0	11	2	7	3	2	14	2	2	3	3	20.202	1
1	27	1.66	52	1	1	2	5	1		1		1		2	4	4	2	3	3	3	3	1	4	1	1	3	2	2	3	1	2	2	2	2	2	0	2	0	0	6	2	2	3	2	1	7	2	18.8707	1
1	18	1.64	61	1	1	1		1		1		1		1	1	1	3	4	4	3	2	3	4	3	3	3	4	3	4	1	4	2	2	2	2	4	1	14	5	1	0	1	6	2	1	0	3	22.68	1
1	19	1.68	60	1	1	1		1		1		1		3	5	2	4	4	4	3	3	1	4	4	4	4	4	3	4	1	3	2	2	2	2	0	0	7	0	6	2	0	8	6	0	1	3	21.2585	1
1	18	1.6	41	1	2	1		1		1		1		1	1	1	4	4	4	3	1	2	4	3	1	1	4	3	4	1	4	1	1	2	2	0	0	7	1	4	1	8	1	5	6	3	1	16.0156	1
1	18	1.69	55	1	2	1		1		1		1		1	1	2	2	3	3	4	3	2	3	3	2	1	4	2	3	2	3	1	1	2	2	3	0	10	0	7	4	4	6	4	2	2	2	19.257	1
1	19	1.69	55	1	2	2	4	1		1		2	5	2	4	4	4	4	1	3	1	3	4	4	2	2	2	1	2	1	4	1	1	1	2	6	8	10	6	0	6	6	11	1	4	10	2	19.257	1
1	23	1.58	70	1	2	1		1		1		1		3	4	2	3	4	3	4	2	3	4	2	3	1	4	1	2	1	1	2	2	1	2	13	2	17	0	5	4	2	8	3	0	2	6	28.0404	1
1	21	1.64	58	1	2	1		1		1		1		1	1	1	4	4	4	3	3	3	4	4	2	2	2	1	1	1	4	2	2	2	2	5	5	3	0	7	0	0	4	3	1	0	3	21.5645	1
1	21	1.63	58	1	1	1		1		1		1		1	1	1	4	4	4	4	4	3	4	4	4	4	3	3	3	2	4	2	2	2	2	0	1	8	5	0	4	3	6	2	0	1	3	21.83	1
1	19	1.65	54	1	1	2	1	1		1		1		3	4	1	4	4	4	3	3	3	4	3	2	3	4	3	4	1	3	1	2	2	2	0	0	0	0	0	5	1	2	2	5	2	2	19.8347	1
1	21	1.7	80	1	1	1		1		1		1		5	4	1	3	4	3	3	2	3	4	3	4	2	3	2	4	3	2	2	2	2	2	8	2	11	3	5	0	3	7	1	0	4	6	27.6817	1
1	20	1.6	85	1	1	1		1		1		1		1	1	1	3	4	4	4	1	2	4	4	4	3	2	3	4	2	3	2	2	2	2	0	0	9	1	9	0	1	6	2	2	2	7	33.2031	1
1	19	1.7	52	1	1	2	1	1		1		1		1	1	4	4	4	3	3	2	3	4	4	4	3	4	2	4	2	3	2	2	2	2	0	0	0	1	10	6	3	15	3	5	8	1	17.9931	1
1	20	1.53	45	1	1	2	3	1		1		1		1	1	2	4	3	4	3	1	2	2	4	3	1	3	2	3	2	4	2	2	2	2	0	1	3	5	2	3	0	3	1	0	5	2	19.2234	1
2	20	1.95	88	1	1	1		1		1		1		1	1	4	3	4	4	3	3	2	2	1	1	1	2	1	3	3	2	2	2	2	2	3	4	8	4	7	8	6	3	4	2	2	4	23.1427	1
2	36	1.85	138	1	2	1		1		1		1		1	1	2	1	4	2	1	3	2	4	3	4	4	4	3	3	2	4	1	2	2	2	3	0	6	1	2	0	0	9	4	0	0	7	40.3214	3
2	20	1.73	74	1	1	1		1		1		1		1	1	4	3	4	4	2	3	1	4	2	2	2	2	2	3	1	3	1	1	1	1	1	2	0	0	6	0	1	0	1	12	1	4	24.7252	1
2	20	1.68	70	1	1	1		1		1		1		1	1	1	4	3	4	4	3	4	4	3	4	3	3	2	4	3	4	2	2	2	2	0	0	3	4	3	4	0	4	2	0	4	4	24.8016	1
2	20	1.67	57	1	1	1		2	4	1		1		1	1	3	3	3	3	2	3	2	3	3	3	3	3	2	3	2	4	1	2	1	2	2	0	5	1	6	7	4	3	2	0	6	3	20.4382	1
2	22	1.8	90	1	1	1		1		1		1		3	4	2	3	4	4	4	3	2	4	2	2	2	3	3	3	1	3	2	2	2	2	0	0	0	0	1	0	2	0	4	2	0	6	27.7778	2
2	21	1.68	70	1	1	1		1		1		1		1	1	2	2	3	2	2	3	2	4	3	1	1	1	1	2	2	4	1	2	1	2	1	2	3	7	15	10	13	11	7	9	8	4	24.8016	1
2	20	1.8	73	1	1	2	1	1		1		1		1	1	4	2	4	4	4	3	1	4	3	2	1	2	2	3	1	4	2	2	2	2	0	0	0	0	2	2	0	0	3	0	0	3	22.5309	2
2	51	1.62	85	2	1	2	5	1		1		2	3	2	4	5	4	4	4	3	4	3	4	3	4	4	3	4	4	3	3	1	2	2	2	3	1	14	2	0	4	1	6	2	0	5	7	32.3884	1
2	20	1.73	71	1	1	1		1		1		1		1	1	2	4	4	4	4	1	3	4	4	4	4	4	3	4	1	4	2	2	2	2	2	0	0	0	4	1	0	7	6	0	0	4	23.7228	1
2	18	1.75	60	1	1	1		1		1		1		3	4	1	4	4	4	3	3	3	3	3	3	4	3	2	3	2	2	2	2	2	2	4	10	8	6	5	7	6	6	11	13	2	2	19.5918	1
2	19	1.86	74	1	1	1		1		1		1		1	4	3	3	4	4	3	2	3	4	3	3	3	2	3	4	1	3	1	2	2	2	0	0	3	1	4	6	0	5	3	0	1	3	21.3898	1
2	18	1.75	70	1	1	2	1	1		1		1		1	1	2	4	3	4	2	2	3	4	4	4	3	2	1	4	1	3	2	2	2	2	6	2	4	0	8	0	4	6	4	0	3	3	22.8571	1
2	22	1.78	78	1	1	1		1		1		1		1	1	3	2	4	4	3	4	1	4	3	3	3	4	1	4	1	3	2	2	2	2	3	0	1	2	4	0	0	6	0	2	1	4	24.6181	1
2	19	1.75	65	1	1	1		1		1		1		1	1	4	3	4	4	4	2	2	4	1	4	3	4	3	4	2	4	2	2	2	2	0	0	0	0	0	1	0	0	3	0	1	3	21.2245	1
2	19	1.83	65	1	1	1		1		1		1		1	1	4	3	3	2	3	1	3	4	2	4	2	3	2	4	1	3	1	2	2	2	2	2	0	0	5	0	0	2	2	2	0	2	19.4094	1
2	18	1.73	100	2	2	1		1		2	2	1		3	4	5	4	3	3	4	3	4	4	3	2	2	1	1	4	2	2	1	1	1	2	11	4	14	18	3	5	5	18	3	20	19	7	33.4124	1
2	22	1.69	56	1	1	1		1		1		1		1	1	1	4	3	4	4	3	2	4	2	3	2	2	1	4	2	4	2	2	2	2	0	0	12	8	0	9	2	7	2	0	15	2	19.6072	3
2	20	1.88	89	1	1	1		2	3	1		1		3	5	1	3	4	4	3	3	2	4	2	4	4	4	2	4	2	4	1	1	2	2	3	0	12	4	2	2	2	0	1	0	3	5	25.1811	1
2	19	1.75	72	1	1	1		1		1		1		3	3	1	4	3	4	3	2	2	4	3	2	4	4	3	3	1	4	2	2	2	2	0	0	5	0	0	1	0	2	1	0	2	4	23.5102	2
2	18	1.86	80	1	1	1		1		1		1		3	4	4	3	2	3	1	2	1	4	3	4	1	4	1	3	1	3	1	2	1	2	7	4	13	3	11	8	6	0	5	16	7	4	23.1241	1
2	21	1.82	72	1	1	1		1		1		1		1	1	4	4	3	4	4	3	2	3	3	4	2	3	3	4	2	3	2	2	2	2	2	0	1	1	1	8	0	2	1	0	3	3	21.7365	1
2	18	1.45	53	1	1	1		1		1		1		3	4	5	4	4	3	3	2	4	4	2	2	3	2	1	2	1	3	1	2	1	2	3	3	4	4	11	12	2	3	9	10	8	5	25.2081	1
2	19	1.78	71	1	1	1		1		1		1		1	1	2	3	4	3	2	1	3	4	4	4	3	4	2	1	2	2	1	2	1	2	1	0	4	5	2	6	3	1	3	2	7	3	22.4088	2
2	22	1.73	65	1	1	2	1	1		1		1		3	1	4	3	4	3	2	4	1	4	2	3	2	4	2	4	1	3	1	2	1	2	0	2	4	2	4	1	0	4	3	8	1	3	21.7181	1
2	19	1.8	60	1	1	1		1		1		1		3	4	3	2	4	3	4	3	1	4	3	4	3	4	2	4	3	2	2	2	2	2	0	0	0	0	1	3	0	2	0	0	1	2	18.5185	1
2	18	1.9	90	1	1	1		1		1		1		1	1	5	3	3	4	4	2	2	4	3	2	4	3	4	1	1	2	2	2	2	1	1	7	8	6	7	12	10	10	9	4	6	24.9307	24.9307	1
2	19	1.76	69	1	1	2	1	1		1		1		1	1	3	3	4	4	3	2	2	4	2	4	4	4	4	4	1	3	2	2	2	2	0	1	3	0	12	7	3	7	3	2	4	1	22.2753	1
2	18	1.85	88	1	1	2	5	1		1		1		3	1	2	3	4	3	3	3	2	3	3	2	3	4	1	2	1	3	1	2	1	2	1	2	3	1	3	0	1	5	2	3	0	5	25.7122	1
2	19	1.8	67	1	2	1		1		1		2	1	5	4	1	4	4	4	3	3	3	4	2	1	4	3	3	4	1	2	1	1	1	2	0	1	0	0	9	8	8	6	2	8	2	3	20.679	1
2	18	1.8	70	1	1	1		1		1		1		5	1	2	4	4	4	4	3	4	4	3	2	4	4	4	4	2	3	1	2	2	2	0	4	0	10	18	10	8	7	10	11	14	3	21.6049	1
2	22	1.73	80	1	2	2	4	2		1		1		3	3	5	2	4	3	2	4	1	3	2	1	1	3	1	2	1	3	2	2	2	2	0	0	8	2	0	5	2	3	1	0	7	5	26.7299	1
2	22	1.75	72	1	2	1		1		1		1		1	1	5	4	4	4	4	1	4	4	3	2	3	3	3	4	2	3	2	2	2	2	1	0	2	3	5	0	2	5	2	0	2	4	23.5102	1
2	18	1.9	87	1	1	1		1		1		1		1	1	5	4	4	3	3	2	3	4	2	4	3	4	2	4	2	4	2	2	2	2	0	7	9	1	11	0	5	6	7	4	5	4	24.0997	1
2	21	1.83	95	1	1	1		1		1		1		2	4	2	3	3	2	3	3	3	4	3	3	3	2	2	1	2	3	2	2	2	2	5	0	5	0	2	2	2	4	5	4	0	6	28.3675	1
2	18	1.75	65	1	1	1		1		1		1		1	1	3	4	4	4	4	2	3	4	4	4	4	3	1	4	1	3	2	2	2	2	0	0	2	3	17	0	0	6	1	1	6	3	21.2245	1
2	18	1.72	64	1	1	2	1	1		1		1		1	1	4	2	4	3	3	4	1	4	3	4	3	4	1	3	1	4	2	2	2	2	2	0	0	0	1	0	0	3	3	0	1	3	21.6333	1
2	19	1.75	60	1	1	1		1		1		1		1	1	4	4	4	4	3	2	3	3	3	4	2	3	3	4	2	4	2	2	2	2	0	0	3	4	10	5	2	1	7	3	11	2	19.5918	3
2	18	1.73	73	1	1	1		1		1		1		3	5	2	4	3	3	4	2	1	4	3	2	4	4	3	4	3	4	2	2	2	2	3	0	6	9	9	1	0	0	4	0	3	4	24.3911	2
2	21	1.89	84	1	1	1		1		2	3	2	4	1	1	2	3	4	3	2	4	1	4	2	4	3	3	3	4	1	3	2	2	2	2	2	0	2	0	0	3	5	2	0	2	2	4	23.5156	2
2	18	1.93	83	1	1	1		1		1		1		3	1	1	4	4	4	4	4	4	4	4	4	4	4	4	4	1	1	2	2	2	2	0	1	0	0	5	0	2	5	0	0	0	3	22.2825	1
2	18	1.71	70	1	1	1		1		1		1		1	1	5	4	3	4	4	2	3	4	3	3	3	4	2	3	2	2	2	2	1	2	0	0	10	10	0	13	2	7	3	9	10	4	23.939	1
2	18	1.83	66	1	1	2	1	1		1		1		1	1	2	3	4	4	3	1	1	4	1	4	4	4	1	4	2	3	2	2	2	2	0	2	0	0	8	2	0	7	4	1	3	2	19.708	1
2	18	1.68	63	1	1	2	1	1		1		1		3	4	4	2	4	4	3	2	2	4	3	3	3	4	2	4	1	3	2	2	2	2	2	0	2	0	0	2	1	3	3	0	1	3	22.3214	1
2	19	1.86	78	1	1	1		1		1		1		3	3	2	3	3	3	2	2	3	4	3	4	2	3	2	4	2	3	1	1	1	2	0	0	1	1	5	3	2	2	1	4	6	3	22.546	1
2	18	1.7	62	1	1	1		1		1		1		1	1	4	2	4	2	2	2	3	2	4	4	4	3	1	3	1	4	1	2	2	2	2	0	0	0	7	0	1	9	6	0	0	3	21.4533	1
2	18	1.79	75	1	2	2	3	1		1		1		3	4	5	2	4	1	1	1	2	2	4	3	1	1	1	1	1	4	1	2	2	2	20	10	26	18	15	8	16	21	8	17	7	4	23.4075	2
2	18	1.78	65	1	1	1		1		1		1		3	4	4	3	3	2	2	1	1	4	3	2	2	2	2	2	1	3	2	2	2	2	4	6	4	0	5	5	2	6	3	8	9	3	20.5151	1
2	19	1.86	92	1	1	1		1		1		1		3	4	5	4	4	4	4	4	2	4	1	4	4	4	3	4	1	4	2	2	2	2	0	0	8	0	0	3	0	4	4	0	2	5	26.5927	1
2	18	1.7	78	1	1	2	4	1		1		1		1	1	2	3	4	4	3	1	3	4	2	4	4	4	2	3	1	3	2	2	2	2	2	5	21	5	6	13	3	4	1	3	14	26.9896	26.9896	1
2	21	1.8	75	1	1	2	1	1		1		1		1	1	3	3	4	4	4	3	1	4	2	3	3	4	1	4	1	3	2	2	2	2	2	2	0	0	6	2	5	3	0	1	0	4	23.1481	1
2	21	1.8	75	1	1	2	1	1		1		1		1	1	3	3	4	4	4	3	1	4	2	3	3	4	1	4	1	3	2	2	2	2	2	2	0	0	6	2	5	3	0	1	0	4	23.1481	1
2	22	1.77	85	1	1	1		1		1		1		1	1	4	3	3	3	2	2	2	4	3	2	2	3	2	3	1	3	1	2	2	2	0	3	5	0	2	0	0	6	1	0	1	6	27.1314	2
2	18	1.75	57	1	1	2	1	1		1		1		1	1	4	4	4	3	3	4	2	4	3	3	3	3	2	3	1	4	2	2	2	2	0	3	7	4	3	7	2	6	1	3	4	2	18.6122	1
2	21	1.73	21	1	1	1		2		2	4	1		1	4	2	3	3	1	2	3	1	3	2	1	2	1	2	3	1	2	2	2	2	2	11	4	6	13	14	14	16	17	17	17	14	1	7.01661	1
2	21	1.73	21	1	1	1		2		2	4	1		1	4	2	3	3	1	2	3	1	3	2	1	2	1	2	3	1	2	2	2	2	2	11	4	6	13	14	14	16	17	17	17	14	1	7.01661	1
2	19	1.67	70	1	1	2	1	1		1		1		1	1	2	3	4	2	2	3	1	3	3	2	2	3	3	3	1	4	2	2	1	2	3	4	9	0	4	0	7	7	1	2	0	5	25.0995	1
2	18	1.73	69	1	1	1		1		1		1		3	3	1	4	4	3	4	1	3	4	2	2	4	3	3	3	3	4	2	1	2	2	8	7	3	9	3	9	7	7	9	11	9	4	23.0546	1
2	23	1.73	90	1	1	1		1		1		1		4	4	4	2	4	4	3	3	2	4	2	3	3	4	4	4	3	3	2	2	2	2	1	0	3	0	2	1	1	6	4	0	2	7	30.0712	2
2	18	1.73	68	1	1	1		1		1		1		1	1	3	3	3	3	3	2	2	3	2	3	3	2	1	3	2	3	2	2	2	2	0	2	5	3	6	3	1	3	0	0	2	3	22.7204	1
2	20	1.78	76	1	1	1		1		1		1		1	1	4	3	4	2	4	4	2	4	2	3	3	4	2	4	1	4	2	2	2	2	0	0	10	18	1	3	9	14	5	8	8	4	23.9869	1
2	23	1.8	93	1	2	2	7	1		1		2	2	1	1	4	3	4	2	2	3	1	4	2	1	3	3	1	2	1	4	2	2	2	2	17	14	20	2	6	10	13	9	5	5	9	6	28.7037	1
2	18	1.8	90	1	1	1		1		1		1		3	5	5	3	4	4	3	2	3	4	3	4	1	4	3	4	2	4	2	2	2	2	2	1	2	1	2	0	2	9	3	1	1	6	27.7778	1
2	20	1.8	67	1	1	1		1		1		1		1	1	4	4	4	4	3	3	2	4	2	3	3	3	3	4	4	3	1	2	2	2	0	2	0	2	5	4	1	5	0	1	4	3	20.679	1
2	37	1.73	72	1	1	1		1		2	2	2	1	1	4	3	2	4	3	3	2	1	4	3	2	3	2	1	3	1	4	2	2	2	2	2	0	7	0	0	2	0	4	0	0	3	4	24.0569	1
2	23	1.83	95	1	1	1		1		1		1		1	1	4	4	4	4	3	3	2	3	3	3	3	4	1	4	3	3	2	2	2	2	2	1	5	0	1	0	2	4	2	0	3	6	28.3675	1
2	19	1.85	71	1	1	1		1		1		1		3	4	2	2	4	3	2	3	2	4	2	3	2	4	3	4	1	2	2	2	2	2	0	0	0	0	0	6	0	6	1	0	4	3	20.7451	1
2	23	1.73	67	1	1	2	4	1		1		1		1	1	4	3	4	4	3	3	2	4	3	2	3	4	2	4	3	4	1	2	2	2	0	0	2	0	8	0	0	0	2	0	1	3	22.3863	1
2	21	1.81	75	1	2	2	1	1		1		1		1	1	4	2	4	3	2	3	1	1	2	2	2	2	1	2	2	4	1	2	1	2	6	1	1	0	5	5	4	3	5	7	0	3	22.8931	1
2	22	1.8	71	1	1	1		1		1		1		3	4	3	1	4	3	1	2	3	4	2	3	3	2	2	3	2	3	1	2	1	2	0	0	3	5	8	10	13	6	4	3	2	3	21.9136	1
2	20	1.87	70	1	1	1		1		1		1		1	1	1	3	4	4	3	3	3	4	4	3	2	2	2	4	3	4	1	1	1	2	1	0	4	2	6	2	2	15	4	3	5	3	20.0177	2
2	21	1.86	87	1	1	1		1		1		1		1	1	4	4	4	3	3	2	3	4	3	3	2	4	3	3	2	3	2	2	2	2	0	0	0	3	11	3	0	3	1	3	5	5	25.1474	1
2	18	1.83	75	1	1	2	2	1		1		1		3	5	3	3	4	3	3	2	3	4	3	3	2	2	1	3	1	4	2	2	2	2	1	1	0	1	6	7	2	10	2	5	2	3	22.3954	1
2	18	1.85	95	1	1	1		1		1		1		3	5	4	3	4	4	3	3	2	4	3	3	3	2	1	2	1	3	2	2	2	2	12	7	8	15	8	12	19	15	8	17	13	6	27.7575	1
2	18	1.85	95	1	1	1		1		1		1		3	5	4	3	4	4	3	3	2	4	3	3	3	2	1	2	1	3	2	2	2	2	12	7	8	15	8	12	19	15	8	17	13	6	27.7575	1
2	20	1.82	74	1	1	1		1		1		1		1	1	5	3	3	3	4	2	3	3	3	2	3	3	3	4	4	2	2	2	2	2	0	1	5	12	7	9	10	5	6	16	15	3	22.3403	1
2	19	1.75	64	1	1	2	1	1		1		1		5	5	5	2	4	3	3	2	3	4	4	3	3	2	2	4	1	3	2	2	2	2	2	0	7	2	5	7	2	6	4	4	6	3	20.898	1
2	22	1.77	77	1	2	2	1	1		1		1		3	5	4	3	4	3	4	3	3	4	3	3	3	4	2	3	2	4	1	2	1	2	2	0	4	3	2	12	0	4	3	1	9	4	24.5779	1
2	19	1.77	56	1	1	2	1	1		1		1		1	1	2	3	4	4	4	2	4	4	3	4	3	2	2	4	3	4	2	2	2	2	0	0	0	0	3	3	0	3	5	0	0	1	17.8748	1
2	18	1.62	80	1	1	1		1		1		1		3	4	5	3	4	4	3	3	2	4	2	4	3	4	2	4	1	1	2	2	2	2	6	1	21	7	11	6	0	12	4	6	12	7	30.4832	1
2	18	1.62	80	1	1	1		1		1		1		3	4	5	3	4	4	3	3	2	4	2	4	3	4	2	4	1	1	2	2	2	2	6	1	21	7	11	6	0	12	4	6	12	7	30.4832	1
2	21	1.78	79	1	1	1		1		1		1		1	1	4	2	3	3	2	3	2	4	3	4	3	4	2	4	1	4	2	2	2	2	0	9	2	2	10	8	7	4	3	3	3	24.9337	24.9337	1
2	19	1.65	54	1	1	1		1		1		1		1	1	4	4	4	4	4	2	2	4	3	3	3	3	2	4	2	4	2	2	2	2	2	0	0	1	3	4	0	5	1	6	1	2	19.8347	1
2	19	1.65	54	1	1	1		1		1		1		1	1	4	4	4	4	4	2	2	4	3	3	3	3	2	4	2	4	2	2	2	2	2	0	0	1	3	4	0	5	1	6	1	2	19.8347	2
2	22	1.73	81	1	1	1		1		1		1		1	1	4	3	4	3	3	1	3	4	3	3	4	4	3	4	3	4	2	2	2	2	0	0	0	0	0	2	0	3	1	0	2	6	27.0641	1
2	23	1.63	68	1	1	1		1		1		1		1	1	1	2	4	4	3	1	3	2	3	4	2	1	1	4	1	3	2	2	2	2	4	2	10	4	10	2	8	8	4	4	2	5	25.5937	1
2	19	1.8	98	1	2	2	1	1		1		1		1	1	2	3	4	4	4	2	3	3	3	4	3	4	4	4	2	3	2	2	2	2	3	0	0	0	1	0	0	8	3	6	2	7	30.2469	1
2	18	1.83	80	1	1	1		1		1		1		3	5	2	3	3	2	3	3	1	4	2	1	1	2	1	3	1	4	2	2	2	2	8	6	4	1	13	3	5	6	4	4	2	4	23.8884	1
2	20	1.9	80	1	1	1		1		1		1		3	4	2	2	3	1	2	3	1	3	2	4	2	2	1	4	1	1	1	2	1	2	0	2	3	1	3	2	7	3	1	2	6	3	22.1607	1
2	18	1.81	85	1	1	1		1		1		1		1	4	4	1	4	2	2	4	2	2	1	1	3	1	2	3	1	2	2	2	2	2	3	4	0	3	3	0	1	4	2	0	1	5	25.9455	3
2	22	1.72	58	1	1	2	5	1		1		1		3	4	5	3	4	3	3	3	3	2	1	2	4	1	4	4	2	2	2	2	2	2	2	0	2	0	0	5	0	2	2	0	1	2	19.6052	1
2	18	1.95	110	1	1	1		1		1		1		1	1	2	1	4	3	3	4	3	4	4	4	4	3	2	3	1	3	1	2	2	2	4	0	1	0	0	1	2	0	2	0	0	6	28.9283	1
2	22	1.81	71	1	1	2	1	1		1		1		1	1	2	3	4	2	2	2	1	4	2	1	1	1	1	1	2	2	1	1	1	2	7	4	13	10	10	0	3	2	3	0	1	3	21.6721	3
2	20	1.67	77	1	1	1		1		1		1		1	1	4	3	4	4	3	3	3	3	3	3	3	2	2	3	1	3	2	2	2	2	1	1	8	1	4	6	7	3	6	4	6	6	27.6095	1
2	20	1.72	61	1	1	1		1		1		1		1	1	1	4	4	4	4	1	4	4	2	4	4	4	4	4	1	4	2	2	2	2	0	0	0	0	8	1	3	6	6	1	3	3	20.6193	1
2	25	1.86	67	1	1	2	2	2	2	1		2	1	4	1	5	4	3	4	3	2	2	4	1	4	4	4	3	4	1	1	2	2	2	2	0	1	2	10	6	2	1	1	3	4	5	2	19.3664	1
2	23	1.8	70	1	1	1		1		1		1		1	1	1	4	4	4	2	3	3	4	3	3	3	4	1	2	2	3	2	2	2	2	5	0	3	0	1	3	2	4	3	0	0	3	21.6049	1
2	21	1.85	96	1	2	1		1		1		1		3	4	2	4	4	4	4	1	4	4	2	4	4	4	4	4	1	2	2	2	2	2	0	6	3	0	10	3	0	8	6	3	6	6	28.0497	2
2	21	1.85	96	1	2	1		1		1		1		3	4	2	4	4	4	4	1	4	4	2	4	4	4	4	4	1	2	2	2	2	2	0	6	3	0	10	3	0	8	6	3	6	6	28.0497	1
2	19	1.79	71	1	1	1		1		1		1		1	1	4	4	4	3	2	3	2	4	3	3	2	2	2	4	1	4	1	2	1	2	2	0	0	0	5	4	1	5	1	6	0	3	22.1591	1
2	25	1.83	83	1	1	1		1		1		1		3	4	4	1	4	3	4	1	3	4	3	4	4	4	1	2	1	3	2	2	2	2	13	0	4	2	3	0	5	3	4	5	1	4	24.7843	2
2	22	1.75	68	1	1	1		1		1		1		3	1	5	4	4	4	3	2	2	4	4	4	2	2	3	4	2	1	1	1	2	2	2	0	0	2	12	0	2	7	5	6	1	3	22.2041	1
2	25	1.81	82	1	1	1		1		1		1		2	4	4	2	4	4	2	2	2	4	2	3	2	2	2	4	1	4	2	2	2	2	5	1	0	0	8	0	0	1	0	1	3	5	25.0298	1
2	31	1.74	115	1	2	2	1	1		1		1		1	1	3	2	3	2	2	3	2	3	3	2	2	2	2	2	2	2	2	2	2	2	13	2	21	1	5	0	2	13	0	0	3	7	37.9839	1
2	20	1.85	80	1	2	1		1		1		1		3	4	1	4	4	3	4	1	3	4	2	3	4	4	3	4	2	3	2	2	2	2	0	1	0	1	0	0	0	0	0	0	0	4	23.3747	1
2	20	1.8	72	1	1	2	1	1		1		1		3	1	4	2	3	3	1	3	2	3	3	3	2	2	1	1	1	3	2	2	2	2	3	1	4	2	7	3	2	1	1	0	0	3	22.2222	1
2	20	1.91	75	1	1	2	2	1		1		2		1	1	2	3	4	3	3	4	1	4	4	3	3	3	3	4	4	4	1	2	1	2	0	0	9	0	11	3	0	3	2	0	0	3	20.5586	1
2	23	1.8	83	1	1	1		1		1		1		1	1	4	3	4	3	3	2	2	3	3	4	1	2	1	2	2	3	2	2	2	2	1	0	1	0	0	1	0	4	6	6	1	5	25.6173	1
2	19	1.75	55	1	1	1		1		1		1		3	1	5	4	3	2	2	1	3	3	3	3	2	2	2	4	1	4	2	2	2	1	4	2	4	10	7	6	9	24	9	11	8	1	17.9592	1
2	24	1.78	80	1	1	2		1		1		1		1	1	2	3	3	3	3	3	2	3	3	4	2	3	2	3	2	4	2	2	2	2	6	0	11	2	0	5	1	3	1	0	6	5	25.2493	1
2	23	1.8	69	1	1	1		1		1		1		1	1	4	2	4	2	1	3	3	2	3	3	2	2	2	1	1	4	2	2	2	2	12	0	6	11	9	5	13	5	11	11	4	3	21.2963	1
2	29	1.76	81	1	1	1		1		2	4	2	2	2	4	1	3	4	4	3	3	2	4	2	2	2	2	2	3	1	4	2	2	2	2	0	0	3	3	3	4	5	10	5	8	9	7	26.1493	1
2	24	1.74	70	1	2	1		1		1		1		1	4	5	4	4	3	3	1	2	4	4	3	3	3	2	3	1	2	1	1	1	2	0	0	4	3	12	6	9	11	7	4	7	4	23.1206	2
2	22	1.8	80	1	2	1		1		1		1		1	1	3	2	4	2	3	4	3	4	3	3	2	3	2	3	1	3	1	2	1	2	4	0	7	3	1	6	2	6	1	1	2	4	24.6914	1
2	29	1.73	81	1	1	1		1		2	4	2	2	2	4	1	3	4	4	3	3	1	4	2	3	2	2	1	3	1	4	2	2	2	2	0	2	4	4	5	4	5	7	3	5	6	6	27.0641	1
2	24	1.82	78	1	1	1		1		1		1		1	1	4	2	3	2	4	3	1	4	3	2	2	3	3	3	1	4	2	2	2	2	2	0	3	0	7	3	0	7	3	0	1	4	23.5479	1
2	22	1.7	77	1	1	1		1		1		1		4	4	4	3	4	3	3	4	2	4	2	3	1	4	3	4	3	2	1	2	1	2	0	0	0	0	8	0	0	8	2	3	0	5	26.6436	1
2	22	1.69	71	1	1	1		1		1		1		1	4	1	4	4	3	4	3	3	2	3	4	4	4	1	2	1	4	2	2	1	2	2	2	2	17	6	9	3	16	3	7	7	4	24.8591	1
2	21	1.89	82	1	2	2	3	1		1		1		1	1	4	4	4	3	3	2	2	4	3	3	3	4	2	3	2	4	2	2	2	2	5	4	0	0	13	0	0	9	3	2	2	22.9557	22.9557	1
2	20	1.75	72	1	1	1		1		1		1		1	1	4	4	4	4	4	1	4	4	3	3	4	4	1	2	2	2	2	2	2	2	12	7	26	3	12	6	5	24	9	2	7	4	23.5102	1
2	22	1.81	68	1	1	1		1		1		1		1	1	4	4	3	4	2	4	3	4	2	2	3	4	2	4	2	4	2	2	2	2	0	0	4	7	11	6	8	13	5	4	10	3	20.7564	1
2	20	1.75	76	1	1	2	5	1		1		1		1	1	3	3	4	4	3	3	2	4	3	3	4	4	2	3	3	4	1	1	2	2	2	0	16	0	9	1	1	7	2	0	1	4	24.8163	1
2	22	1.8	82	1	2	1		1		1		1		1	1	4	3	4	4	2	1	2	4	3	3	2	3	1	3	2	4	2	2	2	2	4	0	0	1	1	7	2	4	1	2	1	5	25.3086	1
2	27	1.7	80	1	1	1		1		1		1		1	1	4	2	4	4	3	3	2	4	1	3	3	4	1	3	1	3	2	2	2	2	0	2	0	0	2	0	0	5	4	1	0	6	27.6817	1
2	23	1.78	78	1	1	1		1		1		1		1	1	3	3	4	3	3	1	2	4	2	3	2	2	1	3	2	4	2	1	2	2	2	1	8	8	8	10	3	5	6	4	10	4	24.6181	1
2	24	1.76	106	1	1	2	1	1		1		2	1	1	1	5	1	3	1	2	3	2	3	2	2	3	3	1	1	1	2	2	2	2	2	17	6	25	0	8	0	2	5	7	3	0	7	34.22	2
2	24	1.82	80	1	2	1		1		1		1		2	1	3	3	3	3	4	3	1	3	2	2	3	1	2	2	2	4	1	2	1	2	6	2	10	9	2	5	8	11	0	0	4	4	24.1517	2
2	20	1.7	58	1	1	1		1		1		1		3	4	4	4	4	4	3	3	3	4	4	3	3	3	3	3	3	2	2	2	2	2	1	2	1	0	10	0	2	2	5	1	2	3	20.0692	1
2	23	1.78	80	1	1	2	1	1		1		1		3	4	4	4	4	4	3	3	3	4	2	3	4	4	1	3	1	1	1	2	2	2	8	3	1	2	9	3	2	3	10	4	6	5	25.2493	2
2	20	1.75	84	1	1	2	3	1		1		1		1	1	1	2	4	3	3	2	3	4	4	3	2	3	3	4	2	3	2	2	2	2	0	0	4	0	2	1	0	5	2	0	0	6	27.4286	1
2	23	1.78	80	1	1	2	1	1		1		1		3	4	4	4	4	4	3	3	3	4	2	3	4	4	1	3	1	1	1	2	2	2	8	3	1	2	9	3	2	3	10	4	6	5	25.2493	1
2	23	1.78	80	1	1	2	1	1		1		1		3	4	4	4	4	4	3	3	3	4	2	3	4	4	1	3	1	1	1	2	2	2	8	3	1	2	9	3	2	3	10	4	6	5	25.2493	1
2	23	1.78	80	1	1	2	1	1		1		1		3	4	4	4	4	4	3	3	3	4	2	3	4	4	1	3	1	1	1	2	2	2	8	3	1	2	9	3	2	3	10	4	6	5	25.2493	1
2	20	1.75	84	1	1	2	1	1		1		1		1	1	1	2	4	3	3	2	3	4	4	3	2	3	3	4	2	3	2	2	2	2	0	0	4	0	2	1	0	5	2	0	0	6	27.4286	1
2	20	1.86	82	1	1	1		1		1		1		1	1	2	3	4	4	3	2	2	4	1	4	2	2	2	4	2	3	1	2	1	2	0	0	0	0	1	0	0	6	4	0	0	4	23.7022	1
2	22	1.85	85	1	1	2	1	1		1		1		1	1	4	1	4	4	1	3	1	4	3	4	1	2	1	3	3	1	2	2	2	2	6	3	4	0	10	3	0	4	1	1	0	4	24.8356	1
2	20	1.63	70	1	1	1		1		1		1		3	4	1	2	4	2	2	3	1	2	3	4	1	1	2	3	1	4	1	1	1	2	9	0	14	4	0	0	14	19	5	8	0	5	26.3465	1
2	20	1.83	78	1	2	2	3	2		1		1		3	4	1	2	2	2	2	2	4	4	2	4	2	4	3	3	1	3	2	2	2	2	5	0	6	5	3	1	3	8	0	5	4	4	23.2912	1
2	20	1.82	61	1	1	1		1		1		1		1	1	4	3	4	4	3	2	2	4	3	3	3	4	2	4	1	4	1	1	1	2	2	0	5	3	4	0	5	3	3	3	1	1	18.4157	1
2	20	1.83	69	1	1	1		1		1		1		1	1	3	3	4	4	3	3	2	4	4	4	4	1	2	4	2	3	2	2	2	2	3	2	0	1	4	0	0	5	4	0	0	3	20.6038	1
2	21	1.87	89	1	1	2	4	1		1		1		5	4	4	3	4	3	1	2	1	4	2	1	3	1	3	2	4	4	1	2	1	2	3	4	13	4	9	0	5	9	5	9	7	5	25.4511	1
2	25	1.78	85	1	1	1		1		1		1		1	1	4	1	3	1	1	3	1	2	3	1	2	2	2	1	1	4	2	2	2	2	7	1	2	0	1	1	2	10	0	1	1	5	26.8274	1
2	24	1.7	73	1	1	1		1		1		1		4	4	4	2	4	3	4	2	2	4	3	2	1	1	1	2	2	2	2	2	1	2	2	0	0	0	7	1	0	3	1	0	2	5	25.2595	1
2	23	1.86	85	1	1	2	1	1		1		1		1	1	4	4	4	3	3	2	3	4	3	3	3	4	2	3	1	3	1	2	2	2	0	0	0	0	4	0	0	7	3	0	0	4	24.5693	2
2	27	1.75	70	1	2	1		1		1		1		2	4	2	4	4	4	4	2	3	4	2	4	4	4	3	4	3	3	2	2	1	2	0	0	0	0	4	2	1	2	0	1	1	3	22.8571	2
2	27	1.75	70	1	2	1		1		1		1		2	4	2	4	4	4	4	2	3	4	2	4	4	4	3	4	3	3	2	2	1	2	0	0	0	0	4	2	1	2	0	1	1	3	22.8571	3
2	19	1.75	66	1	2	1		1		1		2	2	1	1	3	1	3	2	3	2	2	4	4	3	4	3	2	1	3	4	2	2	2	2	10	2	4	8	9	3	16	20	8	9	4	3	21.551	1
2	19	1.75	66	1	2	1		1		1		2	2	1	1	3	1	3	2	3	2	2	4	4	3	4	3	2	1	3	4	2	2	2	2	10	2	4	8	9	3	16	20	8	9	4	3	21.551	1
2	18	1.75	57	1	1	2	2	2	2	1		1		1	1	5	4	4	4	4	2	4	4	2	4	4	4	2	4	2	3	1	2	1	2	0	0	0	0	11	2	0	0	5	9	5	2	18.6122	1
2	18	1.75	63	1	1	1		1		1		1		1	1	2	4	4	3	4	2	4	4	1	4	4	3	3	4	2	2	2	2	2	2	0	0	1	1	0	8	1	7	5	0	4	3	20.5714	1
2	18	1.9	60	1	2	1		1		1		1		1	1	3	4	3	4	4	1	1	3	1	2	2	2	2	4	2	4	2	2	2	2	0	0	2	4	10	1	5	8	7	8	5	1	16.6205	1
2	18	1.69	56	1	1	2	1	1		1		1		1	1	3	4	4	4	4	2	3	4	3	4	3	4	3	4	2	3	2	2	2	2	0	0	1	0	6	0	1	4	5	1	0	2	19.6072	1
2	18	1.7	68	1	2	2		1		1		1		1	1	5	3	4	4	2	2	3	4	3	3	2	3	3	4	1	3	1	2	2	2	6	2	10	3	6	1	0	2	4	1	4	4	23.5294	1
2	20	1.7	53	1	1	1		1		1		1		1	1	4	3	4	4	4	1	4	4	2	2	3	3	3	4	1	1	2	2	2	2	3	7	4	4	6	7	6	21	6	9	5	1	18.3391	1
2	24	1.78	69	1	1	1		1		1		1		3	1	4	4	4	4	4	2	3	4	2	4	3	4	3	4	1	3	2	2	2	2	0	2	0	0	2	0	0	7	0	0	1	3	21.7776	1
2	20	1.77	74	1	1	1		1		1		1		1	1	2	4	4	4	3	3	3	4	4	4	2	2	3	4	1	4	1	2	2	2	4	1	0	0	11	2	2	8	4	5	0	4	23.6203	1
2	19	1.8	85	1	1	1		1		1		1		3	4	2	4	3	2	3	1	2	4	3	3	2	3	1	3	1	3	2	2	2	2	4	0	5	4	4	5	3	5	1	0	4	5	26.2346	1
2	19	1.93	65	1	1	1		1		1		1		3	5	3	4	2	4	4	4	4	3	3	4	4	4	4	4	2	4	2	2	2	2	2	0	7	6	2	7	4	6	2	0	7	1	17.4501	1
2	19	1.76	70	1	1	2	1	1		1		1		3	4	3	4	4	3	3	3	2	2	3	2	3	2	3	3	4	3	2	2	1	2	3	0	9	9	0	10	5	5	1	1	8	3	22.5981	1
[truncated: 1 more columns]
